# Supplementary material for: Potential Roles of Intrinsic Disorder in Maternal-Effect Proteins Involved in the Maintenance of DNA Methylation
Source: Int J Mol Sci. 2017 Sep 4;18(9):1898. doi: 10.3390/ijms18091898 (PMC5618547; doi:10.3390/ijms18091898)
Supplement: Supplementary file 1 [file ijms-18-01898-s001.zip]

Archive with 2 entries (2 files):
- Supplementary Table 2 List of the physically interacting partners of four maternal-effect proteins.xlsx
- Supplementary Table1 Evaluating intrinsic disorder propensity of four maternal-effect proteins  by series of per-residue disorder predictors..xlsx
