# Supplementary material for: Potential Roles of Intrinsic Disorder in Maternal-Effect Proteins Involved in the Maintenance of DNA Methylation
Source: Int J Mol Sci. 2017 Sep 4;18(9):1898. doi: 10.3390/ijms18091898 (PMC5618547; doi:10.3390/ijms18091898)
Supplement: Supplementary file 1 [file ijms-18-01898-s001.zip › Supplementary Table 2 List of the physically interacting partners of four maternal-effect proteins.xlsx]

## Sheet: Sheet1
Supplementary Table 2 List of the physically interacting partners of four maternal-effect proteins.
PGC7-interacting proteins (27)	ZFP57-interacting proteins (1)	TRIM28-interacting proteins (113)	DNMT1-interacting proteins (72)
AKAP8L	TRIM28	AICDA	AKT1
CBX5		AIRE	BAZ2A
CDK2		ATM	BB1
CDK5		ATRX	CBX1
DMAP1		BAHD1	CBX5
FBL		CBX1	CHD4
GNB2L1		CBX3	CHEK1
HNRNPR		CBX5	CSNK2B
HP1BP3		CCNB1	CXXC1
HSPA2		CDCA4	DAXX
IPO5		CDKN2A	DMAP1
KPNA1		CEBPB	DNMT3A
KPNB1		CHAF1A	DNMT3B
MAGED2		CHD3	DYNLL1
MCM6		CHEK2	E2F1
NOP2		CREBBP	EED
NUPL1		DNMT1	EHMT2
PPP2R1A		DNMT3A	EZH2
RBBP4		DNMT3B	G9A
RPL14		E2F1	GADD45A
STAT1		E2F3	GSK3B
TET2		E2F4	HDAC1
TET3		EHMT2	HDAC2
U2AF2		ERBB4	HDAC3
UHRF1		ESR1	HELLS
YBX1		FES	HESX
YWHAG		FOXP3	HHT1
		H2AFX	HHT2
		HDAC1	HIST2H2AC
		HDAC10	HIST3H3
		HDAC2	HMGB1
		HDAC3	KAT5
		HIF1A	KDM1A
		HIST3H3	MBD2
		IRF1	MBD3
		IRF7	MECP2
		KDM1A	MKL1
		KPNA1	MTA1
		MAGEA2	MTA2
		MAGEA2B	NR2C1
		MAGEA3	NR2C2
		MAGEA6	NRIP1
		MAGEB2	PCNA
		MAGEC2	POLD3
		MAGEE1	PRC2
		MDM2	RAD9A
		MYB	RB1
		NCOR1	RBBP4
		Nfe2l2	RELB
		NR2C1	RPS6KA6
		NR2C2	RUNX1
		NR3C1	RUNX1T1
		NR4A1	SETD7
		NR4A3	SETDB1
		NSD2	SIRT1
		PARP1	SMARCA5
		PARP2	SP1
		PAX3	SP3
		PER2	STAT3
		PFDN5	SUV39H1
		PIK3C3	SUZ12
		POGZ	TP53
		POU5F1	TRIM27
		PPP1CA	TRIM28
		PPP1CB	TSG101
		PPP1CC	UBC9
		PPP4C	UHRF1
		PPP4R3B	UHRF2
		RNF4	USP7
		SENP7	WT1
		SERTAD1	ZFP57
		SERTAD2	ZNF304
		SET
		SETDB1
		SETX
		SIRT1
		SMARCA4
		SMARCAD1
		SMARCC1
		SPG7
		STAT1
		STAT3
		STAT4
		STAT6
		SUV39H1
		SUV39H2
		TP53
		TP53BP1
		TRIM24
		TRIM28
		UBE2I
		UBE2U
		UHRF1
		VIM
		WWOX
		ZBTB1
		ZFP57
		ZFP90
		ZKSCAN8
		ZNF10
		ZNF197
		ZNF2
		ZNF224
		ZNF256
		ZNF268
		ZNF274
		ZNF300
		ZNF350
		ZNF354A
		ZNF382
		ZNF420
		ZNF689
		ZNF74
