# Supplementary material for: Potential Roles of Intrinsic Disorder in Maternal-Effect Proteins Involved in the Maintenance of DNA Methylation
Source: Int J Mol Sci. 2017 Sep 4;18(9):1898. doi: 10.3390/ijms18091898 (PMC5618547; doi:10.3390/ijms18091898)
Supplement: Supplementary file 1 [file ijms-18-01898-s001.zip › Supplementary Table1 Evaluating intrinsic disorder propensity of four maternal-effect proteins by series of per-residue disorder predictors..xlsx]

## Sheet: PGC7
Supplementary Table 1A Evaluating intrinsic disorder propensity of mouse and human PGC7 by series of per-residue disorder predictors.
mouse PGC7											human PGC7
Number	Residues	PONDR_FIT	PONDR_FIT error	PONDR_VSL2	PONDR_VL3	PONDR_VLXT	IUPred_long	IUPred_short	Mean		Number	Residues	PONDR_FIT	PONDR_FIT error	PONDR_VSL2	PONDR_VL3	PONDR_VLXT	IUPred_long	IUPred_short	Mean
1	M	0.995	0.004	0.998536	1.01549	0.999746	0.8713	0.9988	0.979812		1	M	0.994	0.004	0.946453	0.8724	0.931096	0.5577	0.9831	0.880792
2	E	0.996	0.006	0.998426	1.01537	0.999449	0.8765	0.9951	0.980141		2	D	0.995	0.006	0.946296	0.8722	0.793533	0.5901	0.9624	0.859921
3	E	0.996	0.006	0.998244	1.01501	0.992187	0.9081	0.9824	0.98199		3	P	0.994	0.004	0.943724	0.8716	0.913752	0.6089	0.9587	0.881779
4	P	0.976	0.037	0.998127	1.01454	0.989356	0.9013	0.9775	0.976138		4	S	0.986	0.015	0.940786	0.8701	0.88057	0.6906	0.9423	0.885059
5	S	0.986	0.017	0.997943	1.01404	0.993875	0.9057	0.9746	0.978693		5	Q	0.986	0.01	0.938175	0.8674	0.701259	0.7163	0.9208	0.854989
6	E	0.982	0.016	0.997766	1.01345	0.992676	0.9269	0.9665	0.979882		6	F	0.988	0.009	0.933929	0.8638	0.667533	0.6906	0.9141	0.842994
7	K	0.979	0.014	0.997579	1.01255	0.983045	0.9308	0.9491	0.975346		7	N	0.986	0.007	0.926994	0.8591	0.663078	0.5951	0.9009	0.821862
8	V	0.985	0.011	0.997319	1.01105	0.977279	0.9269	0.9423	0.973308		8	P	0.988	0.006	0.914447	0.8528	0.657968	0.6269	0.8595	0.816602
9	D	0.973	0.021	0.997046	1.00895	0.971562	0.9249	0.928	0.967243		9	T	0.983	0.009	0.904855	0.8449	0.653455	0.6576	0.7817	0.804252
10	P	0.97	0.015	0.996472	1.00638	0.969194	0.9249	0.892	0.959824		10	Y	0.95	0.043	0.898698	0.8361	0.659104	0.6806	0.7418	0.794384
11	M	0.958	0.035	0.996022	1.00305	0.958556	0.9211	0.8457	0.947072		11	I	0.98	0.011	0.87954	0.8278	0.695551	0.708	0.7192	0.801682
12	K	0.947	0.037	0.995359	0.999584	0.936231	0.923	0.8521	0.942212		12	P	0.967	0.015	0.891821	0.8204	0.718427	0.7289	0.754	0.813425
13	D	0.936	0.043	0.994728	0.996158	0.926506	0.9269	0.8521	0.938732		13	G	0.966	0.013	0.892211	0.8139	0.748458	0.712	0.7342	0.811128
14	P	0.918	0.06	0.993954	0.993155	0.926711	0.919	0.8488	0.93327		14	S	0.968	0.019	0.883573	0.8077	0.79754	0.6851	0.7111	0.808835
15	E	0.901	0.077	0.992818	0.989828	0.927445	0.8623	0.8311	0.917415		15	P	0.955	0.02	0.88558	0.8031	0.825112	0.7036	0.7111	0.813915
16	T	0.899	0.083	0.991596	0.985404	0.936646	0.8623	0.8158	0.915124		16	Q	0.958	0.02	0.879086	0.7982	0.840492	0.6906	0.6984	0.810796
17	P	0.885	0.106	0.989947	0.98021	0.941753	0.8681	0.754	0.903168		17	M	0.961	0.021	0.887187	0.7929	0.846181	0.8085	0.7573	0.842178
18	Q	0.879	0.118	0.987923	0.974341	0.945552	0.8741	0.7912	0.908686		18	L	0.954	0.027	0.889115	0.7859	0.85496	0.7799	0.7501	0.835663
19	K	0.87	0.126	0.984833	0.968097	0.94802	0.9106	0.8283	0.918308		19	T	0.931	0.043	0.901634	0.7803	0.875083	0.7415	0.7275	0.82617
20	K	0.866	0.122	0.981135	0.961194	0.957772	0.8765	0.8036	0.9077		20	E	0.919	0.058	0.909529	0.775	0.888928	0.7459	0.7079	0.824376
21	D	0.858	0.126	0.977289	0.954106	0.980115	0.7951	0.7817	0.891052		21	E	0.908	0.066	0.912556	0.7695	0.90455	0.7505	0.7501	0.832534
22	E	0.85	0.13	0.973422	0.947172	0.988746	0.8125	0.7458	0.886273		22	N	0.912	0.057	0.913716	0.7633	0.903852	0.8343	0.8001	0.854545
23	E	0.844	0.135	0.968948	0.940293	0.985447	0.8421	0.7342	0.885831		23	S	0.923	0.055	0.912228	0.7569	0.900347	0.8013	0.7111	0.834146
24	D	0.834	0.143	0.963311	0.933205	0.974861	0.8343	0.7317	0.878563		24	R	0.922	0.061	0.913227	0.7511	0.898002	0.805	0.7034	0.832122
25	A	0.845	0.134	0.957576	0.925305	0.936992	0.8085	0.7275	0.866812		25	D	0.93	0.054	0.915162	0.745	0.895277	0.8125	0.6984	0.832723
26	L	0.843	0.133	0.95119	0.917367	0.921927	0.7505	0.7111	0.849181		26	D	0.934	0.049	0.914601	0.7386	0.889509	0.712	0.687	0.812618
27	D	0.818	0.144	0.945624	0.90923	0.917459	0.6806	0.7111	0.830336		27	S	0.926	0.05	0.913744	0.732	0.879363	0.6089	0.6681	0.788018
28	D	0.823	0.14	0.936046	0.901326	0.892223	0.6375	0.6474	0.806249		28	G	0.921	0.052	0.913708	0.7255	0.870486	0.6322	0.6374	0.783382
29	T	0.806	0.149	0.923414	0.892686	0.835133	0.562	0.5941	0.768889		29	A	0.915	0.057	0.91015	0.7201	0.860732	0.7289	0.6174	0.792047
30	D	0.795	0.135	0.910814	0.883274	0.759232	0.5493	0.6124	0.75167		30	S	0.905	0.066	0.905305	0.7146	0.839651	0.6375	0.6124	0.769076
31	V	0.797	0.127	0.895868	0.874281	0.663901	0.5456	0.5802	0.726142		31	Q	0.886	0.062	0.898473	0.7091	0.81745	0.6183	0.5992	0.754754
32	L	0.755	0.155	0.885322	0.865682	0.564637	0.5382	0.5549	0.693957		32	I	0.891	0.067	0.892947	0.7032	0.762079	0.6183	0.5173	0.730804
33	Q	0.739	0.164	0.867256	0.857922	0.477734	0.4801	0.5412	0.660535		33	S	0.868	0.08	0.888065	0.6973	0.723224	0.5254	0.5173	0.703215
34	P	0.709	0.176	0.852263	0.850344	0.410282	0.4901	0.5296	0.640265		34	S	0.83	0.092	0.883912	0.6912	0.66973	0.5296	0.5173	0.686957
35	E	0.729	0.175	0.835233	0.844116	0.319441	0.4256	0.4513	0.600782		35	E	0.829	0.099	0.87958	0.6854	0.624364	0.4619	0.4513	0.655257
36	T	0.726	0.184	0.818592	0.839284	0.218779	0.4507	0.46	0.585559		36	T	0.836	0.072	0.860002	0.6804	0.596956	0.4619	0.4333	0.64476
37	L	0.713	0.199	0.812633	0.835777	0.138737	0.5382	0.4282	0.577758		37	L	0.813	0.075	0.863719	0.6763	0.546319	0.433	0.3359	0.611373
38	V	0.694	0.19	0.794734	0.833292	0.158199	0.5342	0.4245	0.573154		38	I	0.751	0.087	0.855557	0.6735	0.503183	0.4292	0.3399	0.592057
39	K	0.646	0.172	0.802789	0.831473	0.210085	0.4766	0.442	0.568158		39	K	0.702	0.101	0.838412	0.6723	0.476915	0.422	0.3053	0.569488
40	V	0.704	0.142	0.794077	0.830338	0.281711	0.4652	0.4513	0.587771		40	N	0.71	0.104	0.814935	0.6721	0.453849	0.4507	0.3263	0.571314
41	M	0.782	0.119	0.788812	0.829817	0.383017	0.4541	0.3847	0.603741		41	L	0.731	0.066	0.827582	0.6733	0.475629	0.4476	0.3263	0.580235
42	K	0.772	0.101	0.788533	0.830576	0.480834	0.5055	0.4282	0.634274		42	S	0.698	0.073	0.841008	0.6731	0.478731	0.3872	0.3184	0.566073
43	K	0.733	0.13	0.785894	0.832031	0.58617	0.5533	0.4749	0.660882		43	N	0.704	0.077	0.832751	0.6724	0.508931	0.4541	0.3806	0.59213
44	L	0.773	0.133	0.78446	0.833625	0.693399	0.5382	0.46	0.680447		44	L	0.72	0.074	0.819491	0.669	0.532166	0.4831	0.3184	0.59036
45	T	0.784	0.126	0.76498	0.835021	0.801376	0.4979	0.4078	0.681846		45	T	0.725	0.067	0.813497	0.6657	0.554903	0.422	0.3146	0.582617
46	L	0.799	0.114	0.765971	0.836886	0.907029	0.4979	0.4116	0.703064		46	I	0.76	0.061	0.809614	0.6608	0.613433	0.4119	0.3263	0.597008
47	N	0.795	0.154	0.774049	0.839194	0.945645	0.494	0.4203	0.711365		47	N	0.782	0.062	0.814613	0.6554	0.656862	0.4149	0.2385	0.593713
48	P	0.789	0.178	0.77231	0.841496	0.970405	0.494	0.4703	0.722919		48	A	0.794	0.069	0.804732	0.6495	0.702615	0.4541	0.2865	0.615241
49	G	0.803	0.185	0.768961	0.844021	0.996389	0.5419	0.5126	0.744478		49	S	0.802	0.072	0.80395	0.6444	0.740118	0.4652	0.3578	0.635578
50	V	0.816	0.184	0.769871	0.847535	0.998303	0.5577	0.4458	0.739201		50	S	0.828	0.081	0.795857	0.6405	0.76861	0.4119	0.3359	0.630128
51	K	0.809	0.175	0.774258	0.852352	0.998442	0.6183	0.5043	0.759442		51	E	0.838	0.09	0.790997	0.6379	0.803835	0.4017	0.2602	0.622105
52	R	0.829	0.162	0.777776	0.8578	0.998886	0.5493	0.5253	0.756344		52	S	0.827	0.089	0.78682	0.6367	0.824304	0.4619	0.2385	0.629204
53	S	0.828	0.151	0.776979	0.863282	0.999079	0.5382	0.5331	0.75644		53	V	0.785	0.09	0.78106	0.6359	0.845399	0.4725	0.2255	0.624227
54	A	0.837	0.132	0.776901	0.868631	0.999318	0.5296	0.4703	0.746958		54	S	0.739	0.092	0.772739	0.6351	0.853485	0.4619	0.2122	0.612404
55	R	0.847	0.125	0.779059	0.873931	0.999402	0.5382	0.5173	0.759149		55	P	0.694	0.084	0.760965	0.6332	0.849009	0.4766	0.282	0.615962
56	R	0.846	0.129	0.785283	0.879675	0.999413	0.562	0.5008	0.762195		56	L	0.721	0.08	0.751335	0.63	0.850241	0.4766	0.2786	0.617963
57	R	0.842	0.134	0.790392	0.885218	0.999476	0.5758	0.5084	0.766881		57	S	0.645	0.08	0.729178	0.6259	0.841528	0.5254	0.2865	0.608918
58	S	0.841	0.135	0.783766	0.890616	0.999375	0.5577	0.5296	0.76701		58	E	0.611	0.114	0.693979	0.6222	0.82039	0.4979	0.2913	0.589461
59	L	0.834	0.141	0.788707	0.895644	0.990875	0.5419	0.4333	0.747404		59	A	0.581	0.137	0.667082	0.6187	0.811251	0.4685	0.2913	0.572972
60	R	0.814	0.149	0.789256	0.901336	0.990762	0.5342	0.4116	0.740192		60	L	0.548	0.149	0.651512	0.6143	0.798664	0.4149	0.2657	0.548846
61	N	0.805	0.152	0.785461	0.907425	0.990636	0.5951	0.4781	0.760287		61	L	0.504	0.154	0.599918	0.609	0.793985	0.4149	0.208	0.521634
62	R	0.806	0.142	0.782401	0.912629	0.990488	0.5951	0.4879	0.76242		62	R	0.445	0.131	0.585715	0.6037	0.782743	0.4149	0.138	0.49501
63	I	0.803	0.145	0.794821	0.915904	0.990344	0.5992	0.4879	0.765195		63	R	0.42	0.108	0.602454	0.5981	0.778398	0.3529	0.1292	0.480175
64	A	0.793	0.147	0.783653	0.917453	0.987981	0.5211	0.4651	0.744714		64	E	0.381	0.113	0.582463	0.5934	0.763025	0.4087	0.1844	0.485498
65	A	0.787	0.153	0.76602	0.91808	0.985373	0.5342	0.5043	0.749162		65	S	0.349	0.108	0.547667	0.5888	0.721435	0.422	0.1205	0.458234
66	V	0.774	0.14	0.77765	0.917033	0.982859	0.5342	0.4203	0.73434		66	V	0.308	0.108	0.501866	0.5857	0.67179	0.4017	0.0991	0.428026
67	P	0.748	0.141	0.782079	0.913979	0.973591	0.5382	0.4149	0.728458		67	G	0.276	0.101	0.475064	0.5811	0.653993	0.3667	0.1635	0.419393
68	V	0.774	0.155	0.80579	0.910576	0.97274	0.4901	0.4149	0.728018		68	A	0.249	0.08	0.477006	0.5736	0.609178	0.3149	0.1635	0.397864
69	E	0.774	0.153	0.813274	0.907829	0.951405	0.4979	0.3992	0.723935		69	A	0.242	0.073	0.464099	0.5629	0.565261	0.2399	0.0771	0.358543
70	N	0.784	0.147	0.812309	0.90635	0.932933	0.5665	0.3992	0.733549		70	V	0.231	0.076	0.459298	0.5502	0.536534	0.2541	0.0542	0.347555
71	K	0.763	0.165	0.822973	0.905222	0.920251	0.5533	0.4078	0.728758		71	L	0.205	0.065	0.411624	0.5379	0.48273	0.3087	0.0502	0.332692
72	S	0.766	0.172	0.827125	0.903542	0.918268	0.4541	0.3992	0.711372		72	R	0.189	0.056	0.415219	0.5261	0.416737	0.3631	0.0884	0.333093
73	E	0.76	0.178	0.823323	0.901581	0.92065	0.4864	0.363	0.709159		73	E	0.184	0.045	0.386255	0.5166	0.363066	0.3667	0.0858	0.31707
74	K	0.769	0.179	0.816928	0.898669	0.923262	0.5533	0.3311	0.715376		74	I	0.196	0.051	0.385974	0.5084	0.334761	0.3215	0.0858	0.305406
75	I	0.767	0.173	0.808966	0.896781	0.925782	0.562	0.3806	0.723521		75	E	0.202	0.059	0.397016	0.5036	0.314986	0.3117	0.0832	0.302084
76	R	0.764	0.153	0.803259	0.895071	0.935164	0.5707	0.4037	0.728649		76	D	0.228	0.075	0.399818	0.5011	0.28543	0.3182	0.0514	0.297325
77	R	0.768	0.15	0.801218	0.893777	0.94452	0.5707	0.4556	0.738969		77	E	0.244	0.084	0.406158	0.501	0.270313	0.3087	0.0744	0.300762
78	E	0.782	0.173	0.791553	0.892808	0.965317	0.5342	0.4282	0.732346		78	W	0.293	0.116	0.413353	0.5015	0.257705	0.2503	0.0744	0.298376
79	V	0.784	0.161	0.786572	0.891752	0.983271	0.5992	0.4245	0.744882		79	L	0.358	0.155	0.397307	0.5029	0.222883	0.2645	0.0542	0.299965
80	Q	0.763	0.162	0.790292	0.890979	0.99574	0.5342	0.4458	0.736669		80	Y	0.424	0.196	0.359562	0.5051	0.217942	0.2364	0.0395	0.297084
81	S	0.778	0.152	0.7978	0.889316	0.987815	0.4619	0.4379	0.725455		81	S	0.394	0.203	0.362549	0.5079	0.268688	0.2918	0.0587	0.313939
82	A	0.779	0.135	0.791899	0.886773	0.987583	0.4652	0.3578	0.711376		82	R	0.354	0.183	0.357171	0.51	0.334569	0.346	0.0607	0.327073
83	F	0.782	0.136	0.780529	0.883415	0.984329	0.4149	0.2865	0.688612		83	R	0.325	0.167	0.35542	0.5137	0.396798	0.3566	0.0701	0.33627
84	P	0.72	0.164	0.774549	0.87986	0.947575	0.3631	0.3146	0.666614		84	G	0.288	0.147	0.385844	0.5196	0.485867	0.346	0.066	0.348552
85	K	0.738	0.151	0.762358	0.876823	0.872092	0.3631	0.2333	0.640945		85	V	0.258	0.118	0.383937	0.5283	0.56978	0.3948	0.1088	0.373936
86	R	0.738	0.164	0.746238	0.873786	0.801909	0.4256	0.2483	0.638972		86	R	0.248	0.105	0.380009	0.5383	0.657858	0.3704	0.115	0.384928
87	R	0.721	0.172	0.714587	0.870748	0.792017	0.4582	0.2531	0.634942		87	T	0.267	0.108	0.398879	0.55	0.743427	0.3566	0.1041	0.403334
88	V	0.728	0.157	0.688411	0.867711	0.780474	0.4017	0.2483	0.619099		88	L	0.304	0.111	0.416882	0.5632	0.828989	0.2918	0.0965	0.416895
89	R	0.706	0.15	0.679258	0.864673	0.779699	0.391	0.2963	0.619488		89	L	0.337	0.135	0.424444	0.5762	0.910103	0.384	0.1766	0.468058
90	T	0.703	0.16	0.658261	0.861636	0.789667	0.4369	0.2786	0.621344		90	S	0.367	0.15	0.440061	0.5888	0.891381	0.374	0.1958	0.476174
91	L	0.683	0.173	0.645781	0.858599	0.789814	0.4149	0.2483	0.606732		91	V	0.384	0.151	0.463	0.6018	0.856229	0.4292	0.282	0.502705
92	L	0.7	0.173	0.660367	0.855561	0.793058	0.4119	0.2483	0.611531		92	Q	0.343	0.103	0.481125	0.616	0.833909	0.374	0.2122	0.476706
93	S	0.719	0.173	0.64597	0.852524	0.829662	0.4186	0.2558	0.620259		93	R	0.36	0.107	0.495028	0.6304	0.745173	0.3182	0.2122	0.460167
94	V	0.777	0.18	0.677794	0.849486	0.901641	0.4441	0.3491	0.66652		94	E	0.365	0.113	0.501382	0.6455	0.697564	0.3249	0.1805	0.452474
95	L	0.805	0.167	0.697453	0.846449	0.97034	0.3704	0.3146	0.667374		95	K	0.363	0.13	0.504932	0.6599	0.653089	0.3249	0.1416	0.441237
96	K	0.798	0.156	0.713071	0.843412	0.955866	0.3667	0.2432	0.653375		96	M	0.413	0.153	0.486046	0.6746	0.607814	0.3249	0.208	0.452393
97	D	0.795	0.175	0.714982	0.840374	0.966623	0.3117	0.1805	0.634863		97	A	0.419	0.19	0.497482	0.6883	0.559159	0.3215	0.2292	0.45244
98	P	0.77	0.196	0.718375	0.837337	0.966611	0.3117	0.1732	0.629537		98	R	0.438	0.212	0.496945	0.7036	0.547743	0.3249	0.1732	0.447398
99	I	0.781	0.198	0.716992	0.834299	0.966653	0.3667	0.1732	0.639807		99	L	0.442	0.226	0.458289	0.7211	0.600737	0.3872	0.2558	0.477521
100	A	0.765	0.202	0.699804	0.831262	0.966849	0.3667	0.1602	0.631636		100	R	0.38	0.179	0.484064	0.7407	0.639766	0.4507	0.3399	0.505855
101	K	0.729	0.21	0.690976	0.828224	0.966989	0.3704	0.1602	0.624298		101	Y	0.4	0.193	0.492998	0.761	0.683288	0.4507	0.3359	0.520648
102	M	0.706	0.182	0.671958	0.825187	0.967149	0.422	0.2041	0.632732		102	M	0.418	0.176	0.544272	0.7814	0.72145	0.494	0.3939	0.558837
103	R	0.665	0.161	0.639766	0.82215	0.970503	0.4725	0.2748	0.640787		103	L	0.433	0.17	0.536703	0.8011	0.769295	0.5139	0.3939	0.57465
104	R	0.592	0.167	0.614827	0.819112	0.971838	0.4087	0.2657	0.612029		104	L	0.422	0.132	0.559968	0.8204	0.798817	0.5211	0.4078	0.588348
105	L	0.579	0.162	0.582514	0.816075	0.996509	0.4507	0.3184	0.623866		105	G	0.426	0.106	0.612883	0.8363	0.808961	0.5211	0.4282	0.605574
106	V	0.544	0.174	0.571009	0.813037	0.995907	0.5098	0.2963	0.621675		106	G	0.484	0.092	0.623206	0.8502	0.856124	0.5211	0.4203	0.625822
107	R	0.516	0.181	0.581566	0.803575	0.993204	0.5254	0.2786	0.616391		107	V	0.574	0.077	0.647246	0.861	0.863616	0.5456	0.442	0.655577
108	I	0.551	0.155	0.6098	0.787687	0.969039	0.5176	0.282	0.619521		108	R	0.618	0.073	0.677188	0.8714	0.856208	0.6043	0.4703	0.682899
109	E	0.616	0.152	0.595584	0.765374	0.945651	0.3983	0.2531	0.595668		109	T	0.676	0.064	0.736555	0.8819	0.87064	0.6043	0.4703	0.706616
110	Q	0.676	0.124	0.627837	0.74306	0.897259	0.4541	0.3225	0.620126		110	H	0.695	0.08	0.769743	0.8914	0.874692	0.6906	0.5412	0.743773
111	R	0.666	0.107	0.643913	0.720747	0.873535	0.4652	0.27	0.606566		111	E	0.709	0.103	0.788924	0.8999	0.925865	0.6227	0.5473	0.748948
112	Q	0.619	0.095	0.651568	0.698434	0.853351	0.4685	0.2602	0.591842		112	R	0.728	0.123	0.809907	0.906	0.929993	0.712	0.6174	0.783883
113	K	0.61	0.132	0.655394	0.676121	0.818905	0.4766	0.27	0.584503		113	R	0.748	0.146	0.834368	0.9114	0.945169	0.725	0.5846	0.791423
114	R	0.623	0.153	0.665233	0.653808	0.784648	0.4725	0.2786	0.579632		114	P	0.757	0.161	0.852686	0.9142	0.980523	0.7982	0.6374	0.823335
115	L	0.617	0.158	0.673551	0.631495	0.746348	0.5017	0.2865	0.576099		115	T	0.818	0.135	0.861781	0.9139	0.982191	0.853	0.6789	0.851295
116	E	0.583	0.159	0.683184	0.609182	0.679261	0.4685	0.3399	0.560504		116	N	0.822	0.138	0.868079	0.9106	0.990789	0.8493	0.6681	0.851478
117	G	0.585	0.18	0.701642	0.586868	0.623959	0.5211	0.4379	0.576078		117	K	0.794	0.148	0.873735	0.9059	0.999245	0.8681	0.665	0.850997
118	N	0.618	0.174	0.712942	0.564555	0.586502	0.4441	0.3762	0.550383		118	E	0.754	0.198	0.876874	0.901	0.999805	0.8313	0.7111	0.84568
119	E	0.608	0.179	0.690027	0.543503	0.547549	0.4409	0.4333	0.54388		119	P	0.71	0.241	0.882833	0.8957	0.998185	0.8313	0.7192	0.839536
120	F	0.613	0.125	0.677244	0.524725	0.474738	0.3704	0.3311	0.498535		120	K	0.699	0.233	0.881928	0.8908	0.92887	0.7369	0.6715	0.8015
121	E	0.482	0.124	0.655221	0.507105	0.399619	0.3667	0.27	0.446774		121	G	0.657	0.246	0.884332	0.8859	0.825782	0.7629	0.6681	0.780669
122	R	0.486	0.149	0.616241	0.490623	0.331451	0.2849	0.1698	0.396503		122	V	0.585	0.251	0.88064	0.8811	0.720091	0.6531	0.5762	0.716022
123	D	0.441	0.133	0.586731	0.474368	0.261168	0.2064	0.1698	0.356578		123	K	0.458	0.156	0.876634	0.8757	0.613972	0.6576	0.59	0.678651
124	S	0.385	0.118	0.541708	0.458623	0.199311	0.2193	0.1266	0.321757		124	K	0.439	0.153	0.868373	0.8696	0.503991	0.5456	0.4781	0.617444
125	E	0.311	0.118	0.499233	0.444269	0.16425	0.1611	0.0643	0.274025		125	E	0.4	0.152	0.861696	0.8624	0.394673	0.4292	0.4651	0.568845
126	P	0.227	0.121	0.465162	0.4301	0.136888	0.2193	0.1041	0.263758		126	S	0.422	0.151	0.846839	0.8543	0.284923	0.374	0.4245	0.534427
127	F	0.204	0.119	0.406857	0.417003	0.09365	0.2258	0.0723	0.236602		127	R	0.437	0.142	0.816869	0.8459	0.173944	0.3631	0.3184	0.492535
128	R	0.176	0.114	0.351526	0.403115	0.0771694	0.1399	0.0744	0.203685		128	P	0.421	0.113	0.801006	0.8379	0.0645668	0.3774	0.27	0.461979
129	C	0.199	0.12	0.288225	0.390359	0.0661452	0.1275	0.0677	0.189822		129	F	0.424	0.105	0.782226	0.83	0.0229361	0.374	0.282	0.452527
130	L	0.224	0.117	0.301249	0.377933	0.0539271	0.1476	0.0455	0.191702		130	K	0.387	0.097	0.779577	0.8215	0.0150458	0.2503	0.2657	0.419854
131	C	0.233	0.114	0.296502	0.366181	0.0484261	0.2224	0.0723	0.206468		131	C	0.389	0.105	0.747566	0.8128	0.0132761	0.2575	0.2602	0.41339
132	T	0.285	0.134	0.264329	0.355148	0.0423235	0.2164	0.0858	0.208167		132	P	0.361	0.14	0.780034	0.8044	0.00848128	0.2783	0.208	0.406703
133	F	0.362	0.174	0.272199	0.344483	0.0386691	0.2292	0.0909	0.222909		133	C	0.343	0.162	0.777881	0.7947	0.00756633	0.3249	0.2657	0.418958
134	C	0.477	0.197	0.238315	0.335251	0.0499622	0.2129	0.0909	0.234055		134	S	0.347	0.178	0.786059	0.7857	0.00593774	0.3286	0.282	0.422549
135	H	0.609	0.244	0.216334	0.328632	0.0841191	0.2164	0.0832	0.256281		135	F	0.418	0.199	0.797906	0.7763	0.00466387	0.3392	0.2748	0.435145
136	Y	0.655	0.255	0.263642	0.324463	0.128611	0.1671	0.0771	0.269319		136	C	0.461	0.193	0.79584	0.7706	0.00474852	0.3149	0.2786	0.437615
137	Q	0.679	0.26	0.329526	0.321287	0.226603	0.1476	0.0607	0.294119		137	V	0.496	0.181	0.800837	0.7644	0.00499189	0.3117	0.2786	0.442755
138	R	0.652	0.222	0.326977	0.315702	0.324345	0.2292	0.0744	0.320437		138	S	0.557	0.188	0.809884	0.7577	0.00590795	0.2503	0.2558	0.439432
139	W	0.64	0.15	0.361896	0.309421	0.42657	0.2399	0.0771	0.342481		139	N	0.635	0.194	0.803261	0.7474	0.00886399	0.2292	0.2385	0.443704
140	D	0.707	0.172	0.377084	0.303645	0.519453	0.3087	0.1456	0.39358		140	G	0.69	0.177	0.794853	0.7377	0.0127189	0.3249	0.2558	0.469329
141	P	0.759	0.119	0.396364	0.29862	0.624006	0.3529	0.1805	0.435232		141	W	0.739	0.164	0.793738	0.7299	0.0156639	0.3321	0.2602	0.478434
142	S	0.78	0.049	0.427513	0.293804	0.713218	0.4119	0.3399	0.494389		142	D	0.707	0.155	0.789263	0.7258	0.0837371	0.4119	0.3578	0.512583
143	E	0.746	0.092	0.465513	0.288024	0.784793	0.384	0.3806	0.508155		143	P	0.696	0.146	0.788992	0.7234	0.163505	0.3948	0.3535	0.520033
144	N	0.71	0.146	0.52222	0.2799	0.820138	0.4685	0.4825	0.54721		144	S	0.742	0.127	0.78646	0.7209	0.250321	0.4725	0.4749	0.574513
145	A	0.641	0.136	0.590762	0.270425	0.812192	0.5533	0.6412	0.584813		145	E	0.742	0.11	0.781691	0.7173	0.341005	0.5017	0.4651	0.591466
146	K	0.617	0.175	0.565759	0.259451	0.7494	0.5139	0.6906	0.566018		146	N	0.787	0.082	0.778414	0.7132	0.439847	0.5296	0.4967	0.624127
147	I	0.803	0.095	0.629002	0.24986	0.791752	0.6183	0.7912	0.647186		147	A	0.835	0.069	0.773068	0.709	0.52534	0.6427	0.6174	0.683751
148	G	0.827	0.124	0.625184	0.240802	0.66352	0.5901	0.8158	0.627068		148	R	0.854	0.067	0.765005	0.7055	0.592096	0.7369	0.6079	0.710234
149	K	0.867	0.093	0.647655	0.232644	0.391896	0.562	0.8626	0.593966		149	I	0.875	0.073	0.760233	0.702	0.654751	0.7289	0.6255	0.724397
150	N	0.827	0.15	0.690559	0.22859	0.382071	0.7718	0.9369	0.639487		150	G	0.951	0.036	0.754652	0.6989	0.716565	0.712	0.6474	0.746753
151	N	0.948	0.05	0.6952	0.732872	0.6991	0.6827	0.752228							0.755496	0.6952	0.732872	0.6991	0.6827	0.752228
152	Q	0.934	0.09	0.6908	0.737528	0.8198	0.7688	0.784508							0.756121	0.6908	0.737528	0.8198	0.7688	0.784508
153	D	0.919	0.109	0.6859	0.750507	0.8125	0.8001	0.788101							0.7606	0.6859	0.750507	0.8125	0.8001	0.788101
154	T	0.952	0.043	0.6807	0.764093	0.7755	0.8242	0.793422							0.764036	0.6807	0.764093	0.7755	0.8242	0.793422
155	K	0.967	0.035	0.676	0.764462	0.7755	0.8595	0.801782							0.768232	0.676	0.764462	0.7755	0.8595	0.801782
156	P	0.968	0.034	0.6719	0.761229	0.7629	0.892	0.804509							0.771028	0.6719	0.761229	0.7629	0.892	0.804509
157	L	0.961	0.037	0.6688	0.898869	0.7369	0.918	0.827283							0.780131	0.6688	0.898869	0.7369	0.918	0.827283
158	Q	0.937	0.073	0.6651	0.940126	0.7672	0.9512	0.840937							0.784996	0.6651	0.940126	0.7672	0.9512	0.840937
159	P	0.93	0.075	0.6632	0.895776	0.7718	0.9665	0.838209							0.80198	0.6632	0.895776	0.7718	0.9665	0.838209

## Sheet: ZFP57
Supplementary Table 1B Evaluating intrinsic disorder propensity of mouse and human ZFP57 by series of per-residue disorder predictors.
mouse ZFP57											human ZFP57
Number	Residues	PONDR_FIT	PONDR_FIT error	PONDR_VSL2	PONDR_VL3	PONDR_VLXT	IUPred_long	IUPred_short	Mean		Number	Residues	PONDR_FIT	PONDR_FIT error	PONDR_VSL2	PONDR_VL3	PONDR_VLXT	IUPred_long	IUPred_short	Mean
1	M	0.984	0.016	0.889827	0.6799	0.920066	0.7209	0.9665	0.860199		1	M	0.938	0.041	0.648753	0.390938	0.630986	0.2783	0.8857	0.628779
2	A	0.993	0.006	0.904474	0.6784	0.940986	0.7209	0.9466	0.86406		2	F	0.889	0.057	0.655001	0.386139	0.820185	0.3019	0.7951	0.641221
3	A	0.984	0.021	0.898788	0.6747	0.954073	0.7799	0.9208	0.86871		3	E	0.854	0.076	0.662603	0.376462	0.627538	0.3426	0.754	0.602867
4	R	0.983	0.018	0.881826	0.6696	0.943099	0.6906	0.892	0.843354		4	Q	0.859	0.061	0.71247	0.367367	0.72115	0.2645	0.7111	0.605931
5	K	0.978	0.018	0.869402	0.6636	0.955604	0.6851	0.8823	0.839001		5	L	0.849	0.037	0.644112	0.359716	0.755772	0.3321	0.6756	0.602717
6	Q	0.962	0.026	0.855444	0.6576	0.958397	0.562	0.8036	0.79984		6	K	0.783	0.048	0.543142	0.354796	0.755842	0.247	0.5583	0.540347
7	S	0.959	0.021	0.847735	0.6532	0.960065	0.5854	0.7573	0.793783		7	P	0.679	0.064	0.503283	0.355578	0.714916	0.2034	0.5473	0.500579
8	S	0.971	0.016	0.840477	0.6499	0.954157	0.6089	0.6557	0.780022		8	I	0.689	0.063	0.456924	0.359237	0.688059	0.2399	0.4379	0.478503
9	Q	0.973	0.012	0.840295	0.6481	0.951686	0.5456	0.6255	0.76403		9	E	0.669	0.078	0.411358	0.363747	0.641367	0.2783	0.3263	0.448345
10	P	0.973	0.023	0.84154	0.6483	0.920008	0.5342	0.5941	0.751858		10	P	0.556	0.059	0.374017	0.364402	0.586732	0.2399	0.2913	0.402059
11	S	0.959	0.043	0.83482	0.6502	0.89067	0.4901	0.4967	0.720248		11	V	0.412	0.11	0.376285	0.363309	0.501985	0.247	0.2432	0.357296
12	R	0.945	0.056	0.826774	0.6519	0.869341	0.4979	0.4918	0.713786		12	Q	0.376	0.088	0.361248	0.360549	0.427002	0.2541	0.2122	0.33185
13	T	0.927	0.076	0.80931	0.6522	0.852938	0.422	0.46	0.687241		13	K	0.316	0.086	0.350831	0.358992	0.36959	0.3566	0.27	0.337002
14	P	0.877	0.102	0.790937	0.6502	0.837308	0.4409	0.4781	0.679074		14	T	0.272	0.075	0.334547	0.357168	0.309694	0.2783	0.2333	0.297502
15	V	0.842	0.12	0.773833	0.6454	0.803576	0.4409	0.4037	0.651568		15	L	0.197	0.073	0.324679	0.354987	0.276262	0.2783	0.2333	0.277421
16	S	0.723	0.153	0.75767	0.6366	0.781706	0.4582	0.4149	0.628679		16	P	0.142	0.042	0.282959	0.347927	0.230172	0.3599	0.2432	0.267693
17	Y	0.649	0.145	0.733295	0.6245	0.703332	0.4619	0.4116	0.597271		17	W	0.153	0.04	0.288039	0.338264	0.19365	0.3529	0.2558	0.263609
18	E	0.501	0.106	0.693495	0.6102	0.614284	0.3872	0.4203	0.537746		18	V	0.149	0.038	0.291427	0.327258	0.183331	0.3087	0.2292	0.248153
19	D	0.37	0.077	0.674042	0.5958	0.542867	0.4017	0.4282	0.502101		19	G	0.151	0.039	0.275247	0.31779	0.152012	0.3704	0.2865	0.258825
20	V	0.282	0.073	0.63024	0.5823	0.469879	0.3249	0.3399	0.438203		20	E	0.166	0.053	0.272988	0.310616	0.149585	0.3529	0.2432	0.249215
21	A	0.218	0.063	0.581256	0.5695	0.389077	0.2436	0.3263	0.387955		21	V	0.182	0.065	0.271311	0.305025	0.14686	0.3356	0.208	0.241466
22	V	0.206	0.059	0.565754	0.558	0.304569	0.2503	0.2602	0.35747		22	A	0.179	0.062	0.267933	0.29931	0.134578	0.3392	0.27	0.248337
23	S	0.187	0.049	0.525912	0.5461	0.213392	0.2399	0.208	0.320051		23	A	0.186	0.063	0.272891	0.292877	0.125703	0.247	0.2786	0.233845
24	F	0.199	0.047	0.493446	0.535	0.155425	0.2436	0.208	0.305745		24	T	0.199	0.072	0.299896	0.286465	0.150704	0.247	0.2255	0.234761
25	T	0.191	0.045	0.48314	0.5237	0.0776747	0.2224	0.1732	0.278519		25	L	0.239	0.07	0.318339	0.279845	0.208337	0.2503	0.1698	0.24427
26	Q	0.212	0.041	0.514457	0.5154	0.0565014	0.268	0.2167	0.297176		26	Q	0.222	0.064	0.331391	0.273311	0.306473	0.3087	0.2292	0.278512
27	E	0.238	0.05	0.539244	0.5108	0.0439753	0.2752	0.2209	0.304687		27	E	0.215	0.064	0.351664	0.266738	0.39393	0.268	0.208	0.283889
28	E	0.255	0.062	0.563163	0.5098	0.03925	0.2988	0.2786	0.324102		28	A	0.234	0.057	0.346305	0.262751	0.496597	0.3019	0.2483	0.314976
29	W	0.287	0.063	0.576726	0.5104	0.0333822	0.2224	0.2657	0.315935		29	M	0.222	0.051	0.345385	0.2614	0.607234	0.3529	0.2865	0.345903
30	E	0.285	0.047	0.586239	0.5113	0.0294506	0.2224	0.1958	0.305032		30	K	0.198	0.055	0.345021	0.263819	0.716375	0.3356	0.2167	0.345919
31	Y	0.318	0.04	0.589092	0.5123	0.0245635	0.268	0.1844	0.316059		31	R	0.183	0.065	0.344974	0.267679	0.800471	0.3149	0.2041	0.352521
32	L	0.321	0.045	0.593822	0.5129	0.0239023	0.2399	0.208	0.316587		32	D	0.167	0.067	0.341846	0.270213	0.892886	0.4051	0.2483	0.387557
33	T	0.307	0.045	0.602198	0.5127	0.0122269	0.2752	0.2432	0.325421		33	C	0.167	0.06	0.342087	0.269641	0.942197	0.3631	0.2558	0.389971
34	S	0.305	0.039	0.60997	0.5129	0.00584404	0.2752	0.1878	0.316119		34	W	0.166	0.053	0.338249	0.268184	0.991424	0.3872	0.3096	0.410109
35	T	0.304	0.04	0.618433	0.5139	0.00530633	0.3667	0.2385	0.34114		35	R	0.142	0.038	0.354035	0.267072	0.997878	0.2884	0.2432	0.382097
36	Q	0.275	0.042	0.623455	0.5165	0.00464056	0.3667	0.2385	0.337466		36	E	0.136	0.033	0.374579	0.266182	0.998235	0.3631	0.3096	0.407949
37	K	0.274	0.044	0.623769	0.5196	0.00443435	0.2752	0.2385	0.322584		37	A	0.172	0.05	0.374126	0.263652	0.997897	0.3704	0.2209	0.399829
38	T	0.281	0.051	0.630286	0.5231	0.00427268	0.2645	0.2255	0.321443		38	R	0.159	0.058	0.385204	0.256705	0.978653	0.3087	0.2209	0.38486
39	L	0.29	0.057	0.63442	0.5266	0.00411204	0.268	0.1635	0.314439		39	V	0.167	0.065	0.404121	0.249265	0.874684	0.3087	0.2483	0.375345
40	Y	0.267	0.065	0.639183	0.5294	0.00378889	0.2918	0.2255	0.326112		40	K	0.153	0.052	0.435854	0.243143	0.783556	0.2752	0.2167	0.351242
41	Q	0.255	0.076	0.634485	0.5311	0.00209434	0.2849	0.2255	0.32218		41	K	0.138	0.051	0.452784	0.240298	0.746513	0.2951	0.208	0.346782
42	K	0.276	0.075	0.632414	0.5314	0.000463825	0.2715	0.2531	0.32748		42	K	0.133	0.05	0.458989	0.237651	0.685866	0.2164	0.1667	0.316434
43	V	0.301	0.066	0.641501	0.5318	0.000271654	0.2817	0.3053	0.343595		43	P	0.111	0.033	0.451713	0.235407	0.625302	0.2094	0.1602	0.298837
44	M	0.324	0.065	0.648863	0.5334	0.000282246	0.2849	0.2558	0.341208		44	V	0.1	0.025	0.406786	0.232552	0.51951	0.2752	0.138	0.278675
45	S	0.32	0.069	0.657551	0.5378	0.000514	0.2849	0.2209	0.336944		45	T	0.085	0.02	0.352596	0.229777	0.410659	0.3704	0.1766	0.270839
46	E	0.353	0.062	0.684083	0.5459	0.00083077	0.2817	0.2385	0.350669		46	F	0.08	0.021	0.309388	0.227258	0.301092	0.391	0.1878	0.249423
47	T	0.413	0.07	0.700611	0.5575	0.00152091	0.2715	0.2333	0.362905		47	E	0.074	0.019	0.278926	0.226858	0.211353	0.3019	0.1878	0.213473
48	F	0.462	0.073	0.731913	0.5711	0.00169446	0.268	0.2385	0.378868		48	D	0.079	0.021	0.268301	0.227638	0.210456	0.3249	0.2167	0.221166
49	K	0.464	0.074	0.751355	0.5852	0.00184916	0.2951	0.2333	0.388467		49	V	0.075	0.021	0.255724	0.228391	0.20361	0.2609	0.1698	0.198904
50	N	0.483	0.077	0.764846	0.6007	0.00208054	0.3529	0.2786	0.413688		50	A	0.072	0.02	0.242472	0.228758	0.139711	0.2503	0.2333	0.194423
51	L	0.569	0.081	0.793505	0.617	0.00235646	0.4292	0.3806	0.465277		51	V	0.075	0.022	0.22131	0.227462	0.103482	0.2715	0.1921	0.181809
52	T	0.578	0.103	0.81603	0.6344	0.00348353	0.4507	0.3847	0.477886		52	N	0.077	0.025	0.220424	0.2238	0.064825	0.2645	0.1456	0.166025
53	F	0.624	0.111	0.837646	0.6505	0.00371488	0.4476	0.4078	0.49521		53	F	0.085	0.028	0.209144	0.21788	0.082217	0.2715	0.1635	0.17154
54	V	0.647	0.123	0.848388	0.666	0.00367615	0.4901	0.5008	0.525994		54	T	0.067	0.021	0.215087	0.210111	0.086715	0.247	0.115	0.156819
55	G	0.671	0.13	0.879247	0.6802	0.00739251	0.5098	0.5229	0.54509		55	Q	0.057	0.018	0.221497	0.201155	0.088415	0.2951	0.1602	0.170561
56	S	0.711	0.105	0.898727	0.6941	0.010691	0.4582	0.5253	0.54967		56	E	0.062	0.025	0.223309	0.193283	0.090149	0.2364	0.1635	0.16144
57	K	0.752	0.093	0.914559	0.7059	0.0145485	0.4619	0.5296	0.563085		57	E	0.061	0.026	0.231213	0.187098	0.086644	0.268	0.2292	0.177193
58	K	0.768	0.098	0.925648	0.7155	0.0380037	0.4652	0.4918	0.567359		58	W	0.059	0.024	0.222761	0.183132	0.076249	0.1823	0.1667	0.148357
59	K	0.767	0.086	0.931686	0.7237	0.069846	0.562	0.5623	0.602755		59	D	0.05	0.018	0.22041	0.179149	0.069408	0.1791	0.106	0.134011
60	P	0.7	0.085	0.938344	0.7313	0.136132	0.5854	0.59	0.613529		60	C	0.046	0.017	0.209107	0.174616	0.066612	0.2399	0.0965	0.138789
61	Q	0.678	0.083	0.941326	0.7385	0.202916	0.5758	0.5667	0.617207		61	L	0.044	0.014	0.201772	0.167933	0.084971	0.2034	0.1088	0.135146
62	E	0.693	0.094	0.944623	0.7458	0.246139	0.6576	0.6124	0.649927		62	D	0.049	0.016	0.186452	0.160147	0.090744	0.2399	0.1566	0.14714
63	P	0.69	0.112	0.949676	0.7539	0.289349	0.6712	0.6255	0.663271		63	A	0.056	0.017	0.178465	0.153571	0.087547	0.2258	0.1041	0.134247
64	S	0.679	0.127	0.953757	0.7631	0.356838	0.7843	0.6756	0.702099		64	S	0.058	0.018	0.177385	0.150294	0.085544	0.3249	0.1349	0.155171
65	S	0.672	0.115	0.957621	0.772	0.453714	0.8313	0.7192	0.734306		65	Q	0.056	0.019	0.177739	0.149744	0.091665	0.3249	0.138	0.156341
66	D	0.709	0.104	0.958101	0.7803	0.552417	0.8235	0.7232	0.757753		66	R	0.059	0.025	0.18684	0.151422	0.096619	0.2328	0.1456	0.14538
67	L	0.751	0.088	0.960007	0.7865	0.628601	0.8235	0.7147	0.777385		67	V	0.061	0.029	0.206288	0.154662	0.113841	0.2164	0.138	0.148365
68	Q	0.727	0.103	0.959439	0.7908	0.696574	0.8235	0.7232	0.786752		68	L	0.057	0.017	0.220947	0.158393	0.143457	0.2164	0.0813	0.14625
69	D	0.708	0.102	0.957623	0.7924	0.72476	0.6806	0.7317	0.765847		69	Y	0.054	0.013	0.239405	0.161115	0.15126	0.2328	0.115	0.15893
70	K	0.727	0.116	0.954566	0.7911	0.738572	0.6851	0.7388	0.772523		70	Q	0.054	0.014	0.247089	0.161083	0.140337	0.2258	0.1117	0.156668
71	N	0.763	0.129	0.947745	0.7876	0.734505	0.6576	0.5762	0.744442		71	D	0.073	0.03	0.238528	0.159065	0.129621	0.2988	0.0991	0.166352
72	E	0.719	0.142	0.939965	0.7824	0.727393	0.5854	0.5549	0.718176		72	V	0.105	0.052	0.231862	0.157155	0.139199	0.3117	0.1456	0.181753
73	E	0.695	0.189	0.931771	0.7767	0.684649	0.4801	0.5514	0.686603		73	M	0.116	0.055	0.257963	0.156403	0.140299	0.2817	0.1416	0.182328
74	Q	0.645	0.249	0.922083	0.7706	0.629781	0.4507	0.4651	0.647211		74	S	0.106	0.046	0.284201	0.157183	0.131911	0.2918	0.1178	0.181482
75	E	0.605	0.281	0.911041	0.7641	0.546918	0.4619	0.3939	0.61381		75	E	0.096	0.035	0.302951	0.158421	0.125769	0.2258	0.1018	0.168457
76	K	0.584	0.288	0.898401	0.7559	0.449557	0.4685	0.3847	0.590176		76	T	0.097	0.034	0.336756	0.160572	0.106936	0.1449	0.0909	0.156177
77	S	0.571	0.28	0.881474	0.7451	0.35591	0.4901	0.3717	0.569214		77	F	0.095	0.026	0.343561	0.16354	0.076231	0.107	0.0567	0.140339
78	S	0.548	0.235	0.859855	0.7317	0.263411	0.4619	0.4149	0.546628		78	K	0.083	0.016	0.331118	0.168199	0.066415	0.1424	0.0526	0.140622
79	S	0.532	0.187	0.842785	0.7174	0.181712	0.3667	0.4333	0.512316		79	N	0.085	0.018	0.306495	0.174381	0.055209	0.1881	0.0526	0.143631
80	C	0.59	0.184	0.816966	0.7042	0.142307	0.2817	0.3456	0.480129		80	L	0.102	0.035	0.265234	0.180902	0.042788	0.2918	0.0884	0.161854
81	T	0.67	0.152	0.801735	0.6907	0.105941	0.1702	0.282	0.453429		81	T	0.113	0.03	0.209189	0.186736	0.033639	0.2951	0.0813	0.153161
82	G	0.693	0.146	0.780181	0.6756	0.0771478	0.1184	0.2041	0.424738		82	S	0.128	0.029	0.180127	0.194093	0.032165	0.2193	0.0935	0.141198
83	V	0.719	0.158	0.752694	0.6573	0.0310922	0.1162	0.0858	0.393681		83	V	0.126	0.042	0.167912	0.204076	0.030921	0.2094	0.1532	0.148585
84	F	0.774	0.125	0.739225	0.6374	0.0112022	0.0555	0.0526	0.378321		84	A	0.123	0.046	0.161057	0.216571	0.032324	0.2292	0.1266	0.148125
85	K	0.745	0.112	0.725965	0.6169	0.00875248	0.0543	0.049	0.366653		85	R	0.121	0.048	0.142152	0.230709	0.038822	0.2224	0.0832	0.139714
86	G	0.671	0.164	0.704995	0.5966	0.0023375	0.0531	0.015	0.340505		86	I	0.122	0.055	0.138082	0.246763	0.092133	0.1528	0.0813	0.138846
87	G	0.556	0.174	0.667209	0.5761	7.07688e-05	0.0253	0.016	0.30678		87	F	0.128	0.063	0.149693	0.264485	0.163226	0.1583	0.0789	0.157101
88	P	0.42	0.178	0.615382	0.5559	2.03956e-05	0.0165	0.016	0.270634		88	L	0.132	0.066	0.15585	0.282468	0.236825	0.2436	0.0884	0.189857
89	F	0.324	0.145	0.548998	0.5368	1.34856e-05	0.0168	0.0055	0.238685		89	H	0.134	0.06	0.195245	0.30063	0.311867	0.2609	0.1018	0.217407
90	F	0.232	0.086	0.504596	0.5187	1.08447e-05	0.0174	0.0027	0.212568		90	K	0.149	0.052	0.239523	0.319657	0.360534	0.2609	0.106	0.239269
91	F	0.199	0.057	0.461725	0.5013	8.5384e-06	0.038	0.0081	0.201356		91	P	0.155	0.058	0.278811	0.34032	0.441487	0.3321	0.1698	0.286253
92	C	0.157	0.041	0.459733	0.4843	5.7851e-06	0.038	0.0084	0.19124		92	E	0.164	0.065	0.32625	0.362725	0.489686	0.3321	0.1698	0.307427
93	L	0.164	0.052	0.45554	0.4671	4.7639e-06	0.0227	0.0084	0.186291		93	L	0.185	0.066	0.386152	0.386502	0.513665	0.2503	0.1732	0.315803
94	T	0.19	0.077	0.452291	0.449	4.553e-06	0.0218	0.0118	0.187483		94	I	0.191	0.068	0.445908	0.411233	0.55652	0.3019	0.2483	0.359144
95	C	0.232	0.111	0.437907	0.4314	4.4723e-06	0.0223	0.0097	0.188885		95	T	0.201	0.087	0.482133	0.436203	0.551246	0.3286	0.1844	0.36393
96	G	0.295	0.168	0.439907	0.4161	3.9071e-06	0.0235	0.0074	0.196985		96	K	0.238	0.082	0.526076	0.459465	0.521109	0.2436	0.1921	0.363392
97	K	0.301	0.125	0.440273	0.4049	3.4358e-06	0.024	0.0035	0.195613		97	L	0.263	0.09	0.566553	0.479469	0.522779	0.2609	0.282	0.395784
98	C	0.29	0.088	0.46727	0.397	3.1078e-06	0.0248	0.0035	0.197096		98	E	0.234	0.097	0.569302	0.497	0.521628	0.3494	0.3005	0.411972
99	F	0.303	0.097	0.463612	0.3929	7.0901e-06	0.0138	0.0026	0.195987		99	Q	0.258	0.11	0.562858	0.514733	0.547393	0.346	0.3225	0.425247
100	K	0.287	0.117	0.445868	0.3927	1.28072e-05	0.0248	0.0055	0.192647		100	E	0.236	0.105	0.580024	0.5347	0.548449	0.374	0.3311	0.434046
101	K	0.245	0.092	0.445042	0.396	0.000211472	0.032	0.0044	0.187109		101	E	0.236	0.106	0.59822	0.556007	0.585699	0.391	0.282	0.441488
102	N	0.245	0.087	0.429282	0.4013	0.0139183	0.0581	0.0094	0.192833		102	E	0.246	0.111	0.605443	0.581493	0.641852	0.3631	0.282	0.453315
103	T	0.254	0.076	0.418655	0.4088	0.0265597	0.1162	0.0179	0.207019		103	Q	0.259	0.111	0.62094	0.610646	0.682937	0.3631	0.2786	0.469204
104	F	0.256	0.079	0.394244	0.4177	0.0272591	0.1611	0.0316	0.214651		104	W	0.254	0.1	0.639524	0.643872	0.729182	0.4292	0.3578	0.50893
105	L	0.247	0.08	0.39202	0.4266	0.0280983	0.1671	0.0327	0.215586		105	R	0.226	0.092	0.63625	0.677097	0.772476	0.433	0.4333	0.529687
106	F	0.28	0.089	0.399133	0.4326	0.0296104	0.2258	0.0991	0.244374		106	E	0.224	0.087	0.624532	0.710323	0.776834	0.422	0.4458	0.533915
107	N	0.313	0.118	0.386615	0.4364	0.030058	0.2094	0.1088	0.247379		107	F	0.225	0.072	0.628225	0.743549	0.76747	0.4369	0.4116	0.535457
108	H	0.392	0.128	0.398316	0.4392	0.0311677	0.1702	0.0744	0.250881		108	V	0.194	0.053	0.65054	0.776774	0.713931	0.5139	0.4918	0.556824
109	Q	0.444	0.123	0.416217	0.4436	0.0323375	0.2849	0.1635	0.297426		109	H	0.201	0.053	0.651121	0.799175	0.656298	0.494	0.4918	0.548899
110	F	0.425	0.137	0.40684	0.45	0.0335552	0.3774	0.1878	0.313433		110	L	0.228	0.068	0.688282	0.81075	0.588124	0.4831	0.5008	0.549843
111	P	0.368	0.144	0.412677	0.4596	0.0284353	0.4051	0.1844	0.309702		111	P	0.249	0.074	0.707962	0.8115	0.598741	0.4685	0.4781	0.5523
112	V	0.367	0.165	0.42609	0.4724	0.0352442	0.4119	0.1878	0.316739		112	N	0.325	0.108	0.724381	0.812251	0.573935	0.4685	0.46	0.560678
113	R	0.351	0.164	0.447637	0.4869	0.0929303	0.3983	0.2122	0.331495		113	T	0.375	0.11	0.746106	0.813001	0.547399	0.3948	0.4458	0.553684
114	S	0.343	0.162	0.468729	0.5027	0.194965	0.4087	0.2385	0.359432		114	E	0.388	0.093	0.783621	0.813751	0.533929	0.3872	0.4458	0.558717
115	R	0.337	0.186	0.49013	0.5198	0.300068	0.494	0.3263	0.411216		115	G	0.445	0.082	0.802669	0.814501	0.531714	0.4831	0.4879	0.594147
116	R	0.384	0.176	0.504668	0.5379	0.406764	0.5533	0.4037	0.465055		116	L	0.494	0.099	0.823472	0.815252	0.551087	0.494	0.4825	0.610052
117	L	0.429	0.182	0.520727	0.5568	0.516737	0.6712	0.5084	0.533811		117	S	0.516	0.094	0.842695	0.816002	0.615454	0.4831	0.4879	0.626858
118	A	0.432	0.172	0.543643	0.5751	0.626606	0.662	0.5043	0.557275		118	E	0.546	0.089	0.853772	0.816752	0.689965	0.6269	0.5623	0.682615
119	V	0.433	0.118	0.566797	0.592	0.736266	0.5577	0.5296	0.569227		119	G	0.622	0.089	0.862952	0.817502	0.77268	0.6906	0.6079	0.728939
120	T	0.423	0.089	0.600402	0.6053	0.838646	0.5493	0.5229	0.589925		120	K	0.641	0.085	0.870796	0.818253	0.775797	0.6043	0.6374	0.724591
121	N	0.503	0.102	0.6129	0.6152	0.930163	0.6427	0.5514	0.642561		121	K	0.676	0.119	0.877072	0.819003	0.809534	0.6906	0.6944	0.761101
122	P	0.528	0.126	0.628829	0.6242	0.98269	0.6183	0.5331	0.65252		122	K	0.709	0.136	0.8808	0.819753	0.840367	0.662	0.6124	0.754053
123	Q	0.641	0.172	0.639507	0.6346	0.972766	0.6948	0.5762	0.693145		123	E	0.716	0.146	0.881885	0.820503	0.861124	0.662	0.6124	0.758985
124	S	0.724	0.209	0.641116	0.6483	0.976942	0.6991	0.5802	0.71161		124	L	0.77	0.13	0.876552	0.821253	0.877395	0.662	0.6124	0.769933
125	R	0.682	0.242	0.665136	0.6651	0.98076	0.708	0.5802	0.713533		125	R	0.722	0.139	0.870446	0.822004	0.894764	0.6531	0.6174	0.763286
126	K	0.628	0.26	0.681727	0.6825	0.978277	0.7036	0.5762	0.708384		126	E	0.712	0.161	0.86293	0.822754	0.916494	0.6427	0.5992	0.759346
127	G	0.565	0.301	0.689558	0.6971	0.956624	0.708	0.5583	0.695764		127	Q	0.709	0.165	0.854132	0.823504	0.923395	0.7331	0.6412	0.780722
128	K	0.514	0.3	0.706517	0.7076	0.913911	0.7982	0.6124	0.708771		128	H	0.646	0.195	0.849162	0.824254	0.914072	0.7459	0.6412	0.770098
129	G	0.486	0.301	0.702444	0.7141	0.857679	0.725	0.6474	0.68877		129	P	0.574	0.2	0.843456	0.82327	0.895124	0.7289	0.6412	0.750992
130	Y	0.45	0.265	0.686103	0.7174	0.761182	0.6755	0.7275	0.669614		130	S	0.63	0.2	0.837769	0.819212	0.843695	0.662	0.6334	0.737679
131	K	0.402	0.217	0.683793	0.7171	0.655198	0.5176	0.665	0.606782		131	L	0.592	0.207	0.83311	0.81211	0.782695	0.5419	0.6442	0.701002
132	A	0.381	0.176	0.671282	0.7159	0.562288	0.5211	0.59	0.573595		132	R	0.579	0.188	0.828922	0.802698	0.721007	0.4801	0.6293	0.673504
133	Q	0.384	0.169	0.652277	0.7145	0.451536	0.4087	0.46	0.511836		133	D	0.562	0.199	0.820253	0.793352	0.641017	0.4619	0.5846	0.643854
134	H	0.4	0.19	0.626858	0.7119	0.340611	0.2817	0.4513	0.468728		134	E	0.56	0.216	0.811917	0.783859	0.555752	0.3182	0.5374	0.594521
135	R	0.426	0.188	0.591356	0.7089	0.232017	0.2884	0.3847	0.438562		135	G	0.513	0.198	0.800528	0.774334	0.471061	0.3807	0.5667	0.584387
136	G	0.404	0.183	0.583864	0.707	0.142983	0.2849	0.27	0.398791		136	T	0.543	0.205	0.778126	0.764965	0.387069	0.3807	0.4918	0.55761
137	E	0.372	0.169	0.589619	0.7098	0.0860746	0.2849	0.2558	0.383032		137	S	0.526	0.203	0.758808	0.756568	0.308791	0.3494	0.4825	0.530344
138	R	0.397	0.16	0.591555	0.716	0.0411135	0.2129	0.2748	0.372228		138	D	0.562	0.202	0.748153	0.751304	0.250261	0.346	0.4781	0.522636
139	P	0.338	0.113	0.594154	0.7255	0.0372599	0.2224	0.2657	0.363836		139	D	0.563	0.154	0.746567	0.747413	0.220428	0.3529	0.46	0.515051
140	F	0.329	0.141	0.576034	0.7349	0.0430735	0.2224	0.1998	0.350868		140	K	0.49	0.167	0.741768	0.741707	0.201181	0.1969	0.4282	0.466626
141	F	0.267	0.131	0.600434	0.7412	0.0539136	0.2752	0.2748	0.368758		141	V	0.416	0.152	0.732749	0.73273	0.163063	0.2224	0.4458	0.452124
142	C	0.257	0.139	0.579574	0.7421	0.0578878	0.2715	0.2558	0.360644		142	F	0.387	0.15	0.70715	0.719378	0.143215	0.2258	0.4037	0.43104
143	N	0.292	0.176	0.604245	0.7385	0.069236	0.2884	0.2558	0.374697		143	L	0.344	0.147	0.712125	0.703749	0.123899	0.2193	0.4333	0.422729
144	F	0.345	0.189	0.591116	0.7336	0.0722314	0.2292	0.2385	0.368275		144	A	0.371	0.175	0.710641	0.685668	0.099303	0.1942	0.363	0.403969
145	C	0.347	0.194	0.596353	0.7297	0.0748803	0.2193	0.2333	0.366756		145	C	0.421	0.179	0.676206	0.666994	0.077738	0.2129	0.3578	0.402106
146	G	0.372	0.2	0.592242	0.7278	0.0893222	0.2193	0.1732	0.362311		146	R	0.396	0.186	0.654004	0.648314	0.066274	0.1881	0.3184	0.378515
147	K	0.42	0.197	0.574605	0.7278	0.11757	0.2292	0.1766	0.374296		147	G	0.421	0.184	0.661616	0.630809	0.048121	0.1881	0.3535	0.383858
148	T	0.49	0.219	0.62059	0.7277	0.155291	0.2399	0.1921	0.404264		148	A	0.46	0.201	0.617045	0.614196	0.031984	0.1942	0.3096	0.371171
149	Y	0.607	0.239	0.633752	0.7293	0.202109	0.2399	0.1566	0.42811		149	G	0.47	0.189	0.61413	0.598553	0.052995	0.1702	0.2963	0.36703
150	R	0.541	0.203	0.6639	0.7335	0.250478	0.1969	0.1322	0.419663		150	Q	0.49	0.173	0.617965	0.58407	0.113905	0.1702	0.2786	0.37579
151	D	0.485	0.181	0.682708	0.7415	0.332344	0.2884	0.1878	0.452959		151	C	0.488	0.179	0.617519	0.570628	0.162085	0.1759	0.2432	0.376222
152	A	0.506	0.172	0.695582	0.7511	0.431384	0.3149	0.2333	0.488711		152	P	0.394	0.166	0.625314	0.558146	0.237953	0.2224	0.2913	0.388186
153	S	0.51	0.184	0.704429	0.7598	0.538917	0.4369	0.3184	0.544741		153	L	0.411	0.18	0.625058	0.544575	0.325037	0.3182	0.3578	0.430278
154	G	0.568	0.194	0.713196	0.7671	0.645781	0.3529	0.2531	0.550013		154	S	0.392	0.175	0.615315	0.529562	0.408537	0.3321	0.3885	0.444336
155	L	0.677	0.177	0.721439	0.7714	0.72987	0.4476	0.3146	0.610318		155	A	0.462	0.155	0.630674	0.512052	0.50214	0.2951	0.4149	0.469478
156	S	0.707	0.224	0.718519	0.7735	0.801873	0.6183	0.3491	0.661382		156	P	0.498	0.18	0.623179	0.493773	0.594504	0.433	0.442	0.514076
157	R	0.701	0.244	0.7147	0.7743	0.851178	0.6322	0.3535	0.671146		157	A	0.523	0.202	0.620214	0.474494	0.682747	0.4119	0.3717	0.514009
158	H	0.717	0.226	0.713481	0.7768	0.858405	0.6183	0.363	0.674498		158	G	0.485	0.18	0.611806	0.456151	0.750983	0.4051	0.3717	0.513457
159	R	0.722	0.211	0.705583	0.7804	0.854373	0.4619	0.3668	0.648509		159	T	0.501	0.152	0.599893	0.43703	0.798192	0.4369	0.3491	0.520353
160	R	0.737	0.193	0.700701	0.7862	0.822378	0.5665	0.4379	0.675113		160	M	0.466	0.117	0.574602	0.417871	0.858985	0.4149	0.3456	0.512993
161	A	0.682	0.239	0.71434	0.7929	0.817937	0.5493	0.2963	0.642129		161	D	0.451	0.123	0.548542	0.398908	0.84059	0.4087	0.3311	0.496473
162	H	0.64	0.253	0.714346	0.8006	0.812488	0.4017	0.3311	0.616706		162	R	0.482	0.142	0.545076	0.380881	0.762157	0.5807	0.3939	0.524119
163	L	0.636	0.222	0.723764	0.8077	0.79961	0.4186	0.3491	0.622462		163	T	0.482	0.165	0.521058	0.364757	0.681637	0.5758	0.3491	0.495725
164	G	0.577	0.192	0.728553	0.8138	0.786616	0.4292	0.2167	0.591978		164	R	0.438	0.153	0.506394	0.348422	0.591892	0.5419	0.4379	0.477418
165	Y	0.525	0.155	0.724284	0.8193	0.779146	0.2951	0.2292	0.562005		165	V	0.449	0.16	0.495863	0.332275	0.503157	0.4441	0.4651	0.448249
166	R	0.533	0.186	0.712266	0.8234	0.727771	0.2575	0.3005	0.559073		166	L	0.425	0.13	0.478939	0.316592	0.414251	0.3249	0.4078	0.39458
167	P	0.474	0.166	0.716016	0.8263	0.678671	0.2752	0.1698	0.523331		167	Q	0.402	0.147	0.471131	0.300643	0.307436	0.2258	0.2865	0.332252
168	R	0.446	0.183	0.704873	0.8278	0.647764	0.2645	0.1205	0.501906		168	A	0.394	0.119	0.447959	0.28466	0.198391	0.2503	0.1958	0.295185
169	S	0.392	0.176	0.696289	0.8287	0.619908	0.2609	0.1495	0.491216		169	S	0.32	0.07	0.429025	0.266773	0.087626	0.1275	0.1349	0.227637
170	C	0.346	0.135	0.674494	0.8291	0.543428	0.2436	0.1495	0.464354		170	Q	0.216	0.03	0.398663	0.250667	0.028306	0.1275	0.138	0.193189
171	P	0.264	0.112	0.691084	0.8293	0.474803	0.2292	0.1635	0.441981		171	A	0.166	0.048	0.354432	0.238302	0.018145	0.1424	0.0813	0.166763
172	E	0.247	0.111	0.714235	0.8318	0.417485	0.2034	0.1921	0.434337		172	G	0.158	0.057	0.339346	0.230245	0.014629	0.0605	0.0723	0.145837
173	C	0.251	0.12	0.726379	0.8352	0.347148	0.2002	0.208	0.427988		173	P	0.133	0.044	0.319575	0.226791	0.009715	0.0327	0.0701	0.13198
174	G	0.261	0.133	0.719158	0.8405	0.301119	0.2645	0.2255	0.435296		174	P	0.1	0.029	0.319851	0.225752	0.005164	0.032	0.0279	0.118444
175	K	0.297	0.148	0.746596	0.8467	0.286419	0.2715	0.2385	0.447786		175	F	0.087	0.029	0.299652	0.226327	0.002907	0.032	0.0124	0.110048
176	C	0.346	0.153	0.755759	0.8538	0.288093	0.2817	0.3184	0.473959		176	F	0.08	0.028	0.291464	0.226098	0.000512	0.0443	0.0212	0.110596
177	F	0.383	0.156	0.769235	0.859	0.303184	0.2752	0.3225	0.485353		177	C	0.085	0.026	0.274339	0.224832	0.000335	0.0646	0.0363	0.114234
178	R	0.418	0.152	0.778572	0.8624	0.30492	0.2034	0.2531	0.470065		178	Y	0.092	0.032	0.27584	0.222713	0.000299	0.0389	0.0387	0.111409
179	D	0.465	0.14	0.790894	0.8651	0.284642	0.2034	0.2602	0.478206		179	T	0.082	0.022	0.284965	0.219963	0.000287	0.0313	0.049	0.111253
180	Q	0.512	0.121	0.815648	0.8662	0.280728	0.2129	0.2167	0.484029		180	C	0.085	0.027	0.299686	0.217525	0.000285	0.0214	0.0286	0.108749
181	S	0.561	0.092	0.820044	0.8645	0.271309	0.3566	0.3578	0.538542		181	G	0.083	0.031	0.281215	0.216867	0.000266	0.0202	0.016	0.102925
182	E	0.617	0.084	0.827422	0.8612	0.252759	0.3426	0.3456	0.541097		182	K	0.084	0.027	0.272511	0.217304	0.000163	0.0227	0.0124	0.101513
183	V	0.658	0.103	0.830907	0.8588	0.222601	0.3667	0.3578	0.549135		183	C	0.095	0.03	0.282054	0.219208	4.7e-05	0.0235	0.0128	0.105435
184	N	0.625	0.085	0.836575	0.8576	0.263977	0.4831	0.4967	0.593825		184	F	0.115	0.041	0.330888	0.222319	2.3e-05	0.0134	0.0086	0.115038
185	R	0.645	0.085	0.847359	0.8559	0.285352	0.4619	0.5173	0.602135		185	S	0.143	0.078	0.350657	0.228077	3.6e-05	0.01	0.0079	0.123278
186	H	0.654	0.071	0.852615	0.8539	0.280584	0.4507	0.4918	0.597266		186	R	0.134	0.053	0.376812	0.236869	4.2e-05	0.0153	0.0078	0.128471
187	L	0.689	0.072	0.853056	0.8516	0.288949	0.6227	0.6079	0.652201		187	R	0.142	0.053	0.386546	0.247933	5.2e-05	0.0263	0.0084	0.135205
188	K	0.723	0.072	0.860073	0.8494	0.30627	0.7505	0.6715	0.693457		188	S	0.119	0.027	0.387329	0.260926	6.2e-05	0.0749	0.0179	0.143353
189	V	0.773	0.07	0.869725	0.8471	0.36941	0.712	0.6715	0.707122		189	Y	0.111	0.022	0.40402	0.274802	0.000104	0.1184	0.0316	0.156654
190	H	0.784	0.064	0.87655	0.8448	0.439538	0.712	0.687	0.723981		190	L	0.11	0.024	0.404595	0.290269	0.000259	0.0835	0.0387	0.154554
191	Q	0.812	0.073	0.883943	0.8423	0.535376	0.7163	0.665	0.742486		191	Y	0.118	0.037	0.416687	0.306263	0.00054	0.1823	0.0935	0.186215
192	N	0.848	0.077	0.890333	0.8393	0.615722	0.7331	0.6681	0.765759		192	S	0.118	0.043	0.44347	0.321504	0.000822	0.1852	0.0607	0.188283
193	K	0.853	0.088	0.897288	0.8358	0.651302	0.712	0.687	0.772732		193	H	0.125	0.048	0.452745	0.33608	0.000925	0.1823	0.0554	0.192075
194	P	0.848	0.088	0.902782	0.8327	0.721423	0.7672	0.7388	0.801817		194	Q	0.148	0.061	0.452799	0.352268	0.000907	0.1759	0.1456	0.212579
195	A	0.864	0.113	0.906398	0.8304	0.794132	0.7672	0.7192	0.813555		195	F	0.17	0.064	0.452669	0.369442	0.000906	0.2575	0.2255	0.246003
196	A	0.874	0.124	0.912544	0.8289	0.866399	0.7672	0.7147	0.827291		196	V	0.168	0.061	0.481927	0.388317	0.000953	0.2715	0.1178	0.238083
197	S	0.889	0.117	0.917287	0.8286	0.949708	0.7718	0.7192	0.845933		197	H	0.176	0.055	0.527526	0.406161	0.001001	0.1323	0.1088	0.225298
198	N	0.912	0.088	0.920197	0.8293	0.964173	0.7799	0.7688	0.862395		198	N	0.199	0.058	0.558103	0.424507	0.001019	0.1298	0.115	0.237905
199	Q	0.92	0.077	0.924952	0.8301	0.973545	0.7799	0.7817	0.868366		199	P	0.182	0.049	0.588035	0.441013	0.000938	0.1323	0.0526	0.232814
200	A	0.922	0.075	0.924131	0.8311	0.97955	0.8313	0.7724	0.876747		200	K	0.167	0.04	0.599194	0.457987	0.000766	0.1476	0.0884	0.243491
201	G	0.924	0.073	0.92076	0.832	0.982784	0.8343	0.7817	0.879257		201	L	0.154	0.035	0.609342	0.47508	0.000625	0.1251	0.138	0.250358
202	N	0.929	0.067	0.919341	0.8337	0.984186	0.7799	0.7724	0.869755		202	T	0.16	0.033	0.618747	0.492977	0.006037	0.1881	0.1456	0.268577
203	Q	0.929	0.063	0.916252	0.8359	0.985234	0.7951	0.7912	0.875448		203	N	0.175	0.027	0.612265	0.510513	0.015118	0.1881	0.0858	0.264466
204	A	0.928	0.065	0.916373	0.839	0.988166	0.8085	0.7388	0.869806		204	S	0.184	0.048	0.60054	0.525545	0.024605	0.2094	0.1041	0.274698
205	S	0.914	0.078	0.9128	0.8426	0.990352	0.7843	0.7418	0.864309		205	C	0.183	0.062	0.575133	0.537636	0.037154	0.2034	0.1018	0.27302
206	N	0.911	0.083	0.90905	0.846	0.991248	0.805	0.7772	0.87325		206	S	0.185	0.068	0.584305	0.547714	0.037811	0.2817	0.1878	0.304055
207	Q	0.912	0.082	0.911803	0.849	0.991877	0.8493	0.7912	0.884197		207	Q	0.212	0.07	0.589781	0.557179	0.038057	0.268	0.2558	0.320136
208	R	0.914	0.079	0.915711	0.8518	0.992843	0.8655	0.7817	0.886926		208	C	0.232	0.075	0.61028	0.567521	0.038893	0.2645	0.2865	0.333282
209	L	0.918	0.073	0.915294	0.8546	0.993849	0.853	0.8001	0.889141		209	G	0.249	0.079	0.641752	0.57684	0.047047	0.1881	0.2209	0.320607
210	K	0.904	0.086	0.91639	0.8575	0.994839	0.8493	0.8036	0.887605		210	K	0.277	0.084	0.633686	0.585459	0.055453	0.1671	0.1998	0.31975
211	S	0.894	0.092	0.914515	0.861	0.99567	0.8493	0.8158	0.888381		211	L	0.327	0.1	0.649473	0.591418	0.05553	0.1731	0.1349	0.321904
212	R	0.888	0.091	0.913622	0.865	0.996779	0.8681	0.82	0.891917		212	F	0.334	0.103	0.663705	0.595164	0.054338	0.2292	0.1698	0.341035
213	V	0.878	0.099	0.912624	0.8683	0.997498	0.8375	0.7817	0.87927		213	R	0.32	0.119	0.653926	0.59826	0.051987	0.2164	0.1805	0.336845
214	P	0.853	0.117	0.908434	0.8704	0.997798	0.7672	0.7912	0.864672		214	S	0.307	0.127	0.684173	0.601326	0.055552	0.2129	0.1878	0.341459
215	P	0.853	0.12	0.903231	0.8714	0.998057	0.7951	0.7869	0.867948		215	P	0.301	0.106	0.7017	0.605525	0.157204	0.1611	0.1698	0.349388
216	T	0.842	0.129	0.898017	0.8723	0.998302	0.712	0.7388	0.84357		216	K	0.274	0.11	0.704073	0.609136	0.260683	0.3053	0.27	0.403865
217	T	0.839	0.128	0.892688	0.8725	0.997185	0.6375	0.7388	0.829612		217	S	0.23	0.091	0.706461	0.613963	0.292141	0.3149	0.2122	0.394944
218	P	0.823	0.139	0.886243	0.8721	0.995181	0.6322	0.6715	0.813371		218	L	0.203	0.088	0.707215	0.61785	0.313483	0.3149	0.1844	0.390141
219	R	0.819	0.149	0.880656	0.8706	0.992859	0.5577	0.6035	0.787386		219	S	0.194	0.078	0.688802	0.621171	0.339388	0.494	0.3053	0.440444
220	S	0.811	0.154	0.87097	0.8677	0.992161	0.5577	0.6604	0.793322		220	Y	0.244	0.108	0.675724	0.620215	0.341271	0.4017	0.3146	0.432918
221	Q	0.802	0.158	0.862625	0.8631	0.989765	0.5533	0.6035	0.779048		221	H	0.228	0.12	0.663268	0.617071	0.337825	0.2575	0.3263	0.404994
222	A	0.802	0.162	0.849617	0.8578	0.984989	0.5577	0.5331	0.764201		222	R	0.215	0.11	0.646772	0.612706	0.331818	0.1731	0.2963	0.379283
223	P	0.777	0.168	0.835828	0.8529	0.980801	0.5665	0.5229	0.755988		223	R	0.183	0.087	0.616373	0.611318	0.320289	0.2541	0.2432	0.37138
224	A	0.779	0.166	0.82279	0.8483	0.976586	0.562	0.5711	0.759963		224	M	0.153	0.07	0.589033	0.611823	0.222215	0.1881	0.1266	0.315128
225	L	0.777	0.168	0.797819	0.8441	0.975662	0.5139	0.5623	0.74513		225	H	0.168	0.078	0.573348	0.612291	0.124318	0.0851	0.1266	0.28161
226	K	0.755	0.166	0.784113	0.8396	0.970269	0.4979	0.4825	0.721564		226	L	0.209	0.104	0.555834	0.6123	0.09435	0.0749	0.0723	0.269781
227	Y	0.767	0.146	0.763057	0.8361	0.970801	0.4766	0.4556	0.711526		227	G	0.213	0.127	0.581624	0.609405	0.066597	0.0765	0.0259	0.262171
228	V	0.748	0.15	0.733048	0.8311	0.97141	0.4801	0.4749	0.706426		228	E	0.189	0.114	0.583315	0.604611	0.037328	0.078	0.0245	0.252792
229	K	0.703	0.142	0.724649	0.8256	0.9713	0.4369	0.4203	0.680291		229	R	0.205	0.13	0.568538	0.597805	0.030966	0.069	0.0405	0.251968
230	V	0.713	0.124	0.716467	0.8188	0.971363	0.433	0.4078	0.676738		230	P	0.171	0.108	0.550212	0.592767	0.026775	0.0275	0.0395	0.234626
231	I	0.688	0.115	0.716162	0.8126	0.973825	0.4476	0.3762	0.669064		231	F	0.173	0.115	0.518814	0.589832	0.025933	0.0454	0.0387	0.231946
232	Q	0.604	0.14	0.707637	0.8058	0.977533	0.433	0.3762	0.650695		232	C	0.152	0.096	0.538942	0.5858	0.021603	0.0398	0.0099	0.224674
233	G	0.588	0.147	0.701914	0.7982	0.973984	0.4507	0.4037	0.65275		233	C	0.138	0.075	0.494534	0.580143	0.018257	0.0372	0.0087	0.212806
234	P	0.588	0.135	0.681707	0.7885	0.965976	0.4087	0.3762	0.634847		234	T	0.133	0.072	0.520032	0.572086	0.015428	0.0356	0.0075	0.213941
235	V	0.652	0.117	0.682363	0.7767	0.966818	0.4256	0.3992	0.650447		235	L	0.158	0.084	0.498721	0.565047	0.013293	0.0269	0.0083	0.21171
236	A	0.66	0.135	0.663866	0.7634	0.949202	0.4864	0.4078	0.655111		236	C	0.184	0.097	0.511155	0.56132	0.011704	0.0263	0.009	0.217246
237	R	0.681	0.129	0.669695	0.749	0.936782	0.4119	0.3939	0.64038		237	D	0.226	0.109	0.521789	0.561316	0.00877	0.0398	0.0087	0.227729
238	A	0.653	0.127	0.661021	0.7337	0.934042	0.4979	0.4458	0.654244		238	K	0.291	0.147	0.518188	0.564199	0.010194	0.0405	0.0097	0.238964
239	K	0.653	0.132	0.655092	0.7157	0.93187	0.494	0.4245	0.645694		239	T	0.329	0.16	0.53561	0.567282	0.014773	0.0405	0.0102	0.249561
240	A	0.65	0.143	0.650038	0.6978	0.931019	0.4979	0.4116	0.639726		240	Y	0.36	0.147	0.544449	0.57297	0.023386	0.0414	0.0082	0.258401
241	R	0.652	0.156	0.651097	0.6805	0.912582	0.5419	0.3939	0.638663		241	C	0.304	0.136	0.545119	0.581857	0.032951	0.0263	0.007	0.249538
242	N	0.673	0.172	0.641777	0.6636	0.908291	0.6269	0.4703	0.663978		242	D	0.265	0.13	0.586411	0.593756	0.042067	0.0473	0.0131	0.257939
243	S	0.687	0.193	0.641641	0.6457	0.897738	0.6089	0.4513	0.65538		243	A	0.297	0.115	0.606786	0.605503	0.127564	0.0799	0.0297	0.291075
244	G	0.727	0.165	0.629814	0.6262	0.878564	0.5296	0.4513	0.640413		244	S	0.268	0.108	0.607616	0.614663	0.215269	0.1791	0.0554	0.323341
245	A	0.766	0.142	0.634095	0.6066	0.867751	0.5055	0.4282	0.634691		245	G	0.248	0.086	0.61067	0.621579	0.243972	0.1206	0.0387	0.31392
246	S	0.716	0.16	0.621917	0.5865	0.869774	0.5017	0.4149	0.618465		246	L	0.249	0.102	0.616298	0.627779	0.275258	0.1759	0.0554	0.333272
247	T	0.737	0.164	0.6102	0.5662	0.865911	0.4766	0.4379	0.615635		247	S	0.24	0.091	0.61389	0.634847	0.293989	0.346	0.0991	0.371304
248	L	0.766	0.202	0.589927	0.5464	0.843013	0.4725	0.363	0.596807		248	R	0.231	0.065	0.614112	0.641656	0.333139	0.346	0.106	0.378651
249	N	0.732	0.234	0.560285	0.5273	0.819297	0.4901	0.3311	0.57668		249	H	0.245	0.069	0.623436	0.649125	0.363085	0.3392	0.1178	0.389608
250	V	0.725	0.259	0.525015	0.5098	0.78544	0.494	0.3311	0.561726		250	R	0.255	0.091	0.611817	0.657722	0.364524	0.2034	0.115	0.367911
251	R	0.684	0.29	0.519445	0.4931	0.751667	0.5254	0.3578	0.555235		251	R	0.25	0.105	0.630132	0.669728	0.3636	0.2752	0.1732	0.393643
252	S	0.661	0.305	0.494713	0.4779	0.686708	0.5176	0.3535	0.531904		252	V	0.208	0.089	0.63974	0.683318	0.297804	0.374	0.2432	0.407677
253	N	0.628	0.277	0.471599	0.4642	0.63494	0.4369	0.3491	0.497457		253	H	0.188	0.083	0.63657	0.697576	0.251087	0.2292	0.2602	0.377106
254	S	0.52	0.196	0.476431	0.4518	0.590592	0.4369	0.363	0.473121		254	L	0.199	0.086	0.636287	0.710221	0.231294	0.2541	0.2483	0.379867
255	I	0.491	0.156	0.451023	0.4407	0.512744	0.2988	0.282	0.412711		255	G	0.191	0.088	0.641476	0.721412	0.206934	0.2609	0.1322	0.358987
256	T	0.378	0.111	0.433707	0.4295	0.422742	0.3392	0.3184	0.386925		256	Y	0.189	0.089	0.645461	0.730381	0.238748	0.2541	0.1416	0.366548
257	V	0.385	0.129	0.427657	0.4183	0.350755	0.268	0.1998	0.341585		257	R	0.18	0.08	0.636255	0.737839	0.198829	0.2292	0.208	0.365021
258	V	0.336	0.109	0.43191	0.4061	0.272181	0.1399	0.2292	0.302548		258	P	0.177	0.077	0.641882	0.745167	0.160621	0.2399	0.2122	0.362795
259	R	0.328	0.113	0.422728	0.3949	0.214818	0.1969	0.2255	0.297141		259	H	0.197	0.096	0.626555	0.754375	0.158942	0.2399	0.1532	0.354995
260	S	0.264	0.104	0.417663	0.3838	0.150394	0.1349	0.1292	0.246659		260	S	0.209	0.114	0.612825	0.765514	0.159786	0.2436	0.1844	0.362521
261	R	0.209	0.081	0.405116	0.3735	0.124383	0.1731	0.1766	0.243616		261	C	0.205	0.108	0.610386	0.7777	0.150516	0.2328	0.1878	0.3607
262	E	0.174	0.07	0.38044	0.3637	0.0940466	0.0985	0.1117	0.203731		262	S	0.208	0.122	0.655144	0.788705	0.164002	0.2292	0.1958	0.373475
263	K	0.131	0.048	0.357409	0.3555	0.0611176	0.1028	0.1088	0.186104		263	V	0.245	0.147	0.664946	0.799731	0.203748	0.2164	0.2531	0.397154
264	I	0.115	0.04	0.329341	0.3487	0.0420769	0.087	0.0554	0.16292		264	C	0.268	0.157	0.686688	0.809304	0.204276	0.2129	0.27	0.408528
265	S	0.082	0.027	0.297736	0.3431	0.030403	0.0948	0.0526	0.150107		265	G	0.294	0.168	0.688838	0.819378	0.174685	0.2817	0.2786	0.422867
266	C	0.074	0.03	0.253838	0.3388	0.0189706	0.1373	0.0701	0.148835		266	K	0.341	0.182	0.720927	0.828954	0.195568	0.2849	0.2865	0.442975
267	P	0.067	0.031	0.227045	0.3346	0.0135719	0.0676	0.0744	0.130703		267	S	0.39	0.192	0.718323	0.837305	0.208592	0.3667	0.3578	0.479787
268	Y	0.067	0.033	0.192647	0.3316	0.0128493	0.0605	0.1018	0.127733		268	F	0.467	0.181	0.728894	0.843277	0.23141	0.3631	0.3535	0.497864
269	C	0.061	0.028	0.182664	0.329	0.012102	0.0543	0.0478	0.114478		269	R	0.487	0.173	0.734882	0.847643	0.24766	0.2817	0.3311	0.488331
270	H	0.051	0.021	0.177184	0.3286	0.0115327	0.0518	0.0279	0.108003		270	D	0.502	0.188	0.758982	0.851134	0.267286	0.2849	0.3359	0.500034
271	I	0.058	0.026	0.175149	0.3272	0.00776323	0.0568	0.016	0.106819		271	Q	0.522	0.194	0.787442	0.853049	0.309577	0.2951	0.2865	0.508945
272	T	0.061	0.027	0.164146	0.3246	0.00398966	0.0349	0.0137	0.100389		272	S	0.564	0.171	0.793727	0.851112	0.360193	0.4441	0.4245	0.572939
273	F	0.073	0.033	0.180101	0.3221	0.0020536	0.0356	0.0121	0.104159		273	E	0.54	0.142	0.799391	0.847109	0.429009	0.4541	0.4245	0.582352
274	T	0.092	0.036	0.189218	0.3217	0.000395773	0.0231	0.0074	0.105636		274	L	0.596	0.137	0.801996	0.842187	0.482278	0.5139	0.4703	0.617777
275	M	0.107	0.047	0.219276	0.3248	0.000296169	0.0364	0.0124	0.116695		275	K	0.542	0.149	0.799875	0.839136	0.552479	0.7289	0.5992	0.676932
276	R	0.111	0.051	0.242035	0.3291	0.000306502	0.0218	0.0082	0.11874		276	R	0.598	0.128	0.802793	0.836404	0.626595	0.6661	0.5992	0.688182
277	T	0.094	0.036	0.216957	0.3336	0.000500829	0.0555	0.0173	0.119643		277	H	0.591	0.095	0.806036	0.833501	0.671901	0.6712	0.6293	0.70049
278	C	0.086	0.033	0.221121	0.3379	0.000746565	0.0518	0.0075	0.117511		278	Q	0.624	0.091	0.796083	0.829527	0.735074	0.6806	0.5667	0.705331
279	L	0.067	0.024	0.239439	0.342	0.000999735	0.087	0.0137	0.125023		279	K	0.654	0.111	0.782087	0.824899	0.78326	0.7951	0.6442	0.747258
280	L	0.065	0.033	0.249158	0.347	0.00134504	0.2064	0.0336	0.150417		280	I	0.701	0.109	0.782655	0.820187	0.738791	0.7951	0.6474	0.747522
281	T	0.068	0.039	0.291537	0.3505	0.00156019	0.2064	0.0336	0.1586		281	H	0.686	0.127	0.782232	0.814368	0.691816	0.7916	0.6516	0.736269
282	H	0.082	0.049	0.26996	0.3537	0.00170074	0.2817	0.066	0.175843		282	Q	0.748	0.107	0.783385	0.807348	0.683936	0.5992	0.6516	0.712245
283	L	0.101	0.053	0.24387	0.3553	0.0017169	0.2849	0.066	0.175464		283	N	0.79	0.101	0.79328	0.797645	0.667108	0.6089	0.6474	0.717389
284	K	0.118	0.066	0.266009	0.3566	0.00169908	0.2918	0.124	0.193018		284	Q	0.767	0.116	0.790908	0.786446	0.648828	0.5254	0.5846	0.683864
285	I	0.14	0.067	0.291826	0.358	0.00165634	0.1759	0.1178	0.180864		285	E	0.681	0.161	0.784101	0.774904	0.638483	0.6183	0.6412	0.689665
286	H	0.169	0.068	0.349725	0.3586	0.00159844	0.1028	0.0771	0.176471		286	P	0.689	0.165	0.779954	0.765653	0.640859	0.5419	0.5762	0.665594
287	F	0.18	0.063	0.367198	0.3594	0.00155284	0.1028	0.0279	0.173142		287	V	0.691	0.164	0.777361	0.757012	0.637079	0.5577	0.5802	0.666725
288	R	0.181	0.068	0.397819	0.3602	0.00145074	0.1007	0.009	0.175028		288	D	0.682	0.13	0.761558	0.74763	0.646164	0.5533	0.5173	0.651325
289	R	0.189	0.074	0.424019	0.3619	0.0013442	0.1881	0.0376	0.200327		289	G	0.61	0.139	0.737599	0.737082	0.685157	0.5456	0.5514	0.644473
290	Q	0.21	0.063	0.428484	0.3655	0.001507	0.2292	0.0567	0.215232		290	N	0.551	0.139	0.725266	0.724813	0.719743	0.5493	0.5583	0.63807
291	P	0.224	0.066	0.43607	0.3705	0.00184191	0.2988	0.0935	0.237452		291	Q	0.474	0.154	0.679473	0.71032	0.736253	0.5992	0.6035	0.633791
292	N	0.215	0.054	0.420284	0.3778	0.00246303	0.2951	0.0813	0.231991		292	E	0.425	0.163	0.651042	0.693325	0.747192	0.5951	0.6124	0.620676
293	Q	0.187	0.046	0.435594	0.3839	0.00306109	0.2817	0.0789	0.228359		293	C	0.425	0.163	0.60812	0.676181	0.741192	0.4831	0.5846	0.586365
294	H	0.187	0.06	0.425365	0.3878	0.00776858	0.3529	0.124	0.247472		294	T	0.378	0.145	0.602991	0.661294	0.732787	0.4801	0.5941	0.574879
295	F	0.198	0.067	0.460596	0.389	0.00933326	0.346	0.1205	0.253905		295	L	0.345	0.133	0.60929	0.648855	0.716288	0.4725	0.5253	0.552872
296	C	0.197	0.062	0.480944	0.3886	0.010705	0.3494	0.1635	0.265025		296	R	0.304	0.144	0.585828	0.638322	0.679085	0.494	0.5296	0.538473
297	C	0.209	0.073	0.528728	0.3882	0.0119812	0.346	0.1698	0.275618		297	I	0.32	0.135	0.573905	0.627473	0.641963	0.4087	0.4918	0.51064
298	K	0.203	0.075	0.561598	0.3881	0.0124581	0.4186	0.1921	0.295976		298	P	0.291	0.134	0.58184	0.615452	0.603675	0.4369	0.5802	0.518178
299	E	0.195	0.063	0.580774	0.3889	0.0122307	0.4149	0.1878	0.296601		299	G	0.309	0.131	0.612808	0.603146	0.531367	0.4369	0.5126	0.50097
300	S	0.199	0.06	0.581163	0.3914	0.0118926	0.4087	0.1602	0.292059		300	T	0.305	0.127	0.615122	0.59196	0.473874	0.433	0.4825	0.483576
301	A	0.211	0.064	0.580436	0.3959	0.0113146	0.3392	0.1635	0.283558		301	Q	0.269	0.111	0.619787	0.582081	0.427245	0.433	0.4749	0.467669
302	H	0.188	0.052	0.580589	0.4012	0.0118648	0.2399	0.1456	0.261192		302	A	0.263	0.094	0.617073	0.573431	0.387772	0.4369	0.4703	0.458079
303	S	0.161	0.043	0.587359	0.4058	0.0102155	0.2364	0.1178	0.253096		303	E	0.271	0.091	0.603996	0.566826	0.36836	0.4256	0.4749	0.45178
304	S	0.138	0.035	0.575472	0.4073	0.0116545	0.1275	0.0789	0.223138		304	F	0.282	0.086	0.587411	0.561094	0.353172	0.5176	0.5473	0.474763
305	N	0.131	0.041	0.572822	0.4065	0.0265388	0.1373	0.0858	0.22666		305	Q	0.274	0.076	0.608557	0.554914	0.326666	0.5254	0.5514	0.473489
306	T	0.133	0.049	0.545782	0.4045	0.0305028	0.1671	0.0441	0.220831		306	T	0.277	0.071	0.602303	0.54687	0.299184	0.5992	0.5473	0.478643
307	L	0.138	0.059	0.519058	0.4034	0.0351784	0.1643	0.1349	0.232473		307	P	0.284	0.071	0.599969	0.538427	0.268796	0.5176	0.5549	0.460615
308	R	0.132	0.058	0.478443	0.4023	0.0352531	0.2783	0.2167	0.257166		308	I	0.32	0.091	0.594465	0.529989	0.275929	0.5176	0.6255	0.477247
309	M	0.113	0.052	0.442307	0.3998	0.0363114	0.2715	0.0701	0.22217		309	A	0.291	0.091	0.589847	0.523133	0.263603	0.4979	0.5253	0.448464
310	Q	0.091	0.041	0.395836	0.3962	0.0372418	0.2645	0.0677	0.208746		310	R	0.317	0.107	0.583966	0.517578	0.242973	0.4507	0.4556	0.427969
311	K	0.08	0.034	0.397943	0.392	0.0367951	0.1823	0.0677	0.19279		311	S	0.319	0.12	0.588952	0.512694	0.294451	0.4582	0.4781	0.4419
312	I	0.067	0.022	0.383981	0.3886	0.0411878	0.2064	0.0858	0.195495		312	Q	0.347	0.131	0.587359	0.506178	0.309811	0.4582	0.4037	0.435375
313	Y	0.055	0.017	0.370848	0.3857	0.0482545	0.2002	0.0542	0.1857		313	R	0.352	0.124	0.571465	0.500126	0.327092	0.4582	0.4282	0.439514
314	T	0.045	0.014	0.323622	0.3841	0.0420228	0.2034	0.0514	0.174924		314	S	0.309	0.124	0.571269	0.497038	0.343182	0.4766	0.4379	0.439165
315	C	0.041	0.011	0.314845	0.3825	0.0376026	0.2129	0.0502	0.173175		315	I	0.273	0.11	0.560419	0.497464	0.385101	0.5211	0.4749	0.451997
316	P	0.04	0.011	0.316214	0.38	0.0355568	0.2002	0.0502	0.170362		316	Q	0.231	0.087	0.555161	0.498162	0.432706	0.494	0.5043	0.452555
317	V	0.049	0.009	0.302583	0.3765	0.0368252	0.1476	0.0542	0.161118		317	G	0.212	0.075	0.523518	0.496381	0.482907	0.5017	0.4379	0.442401
318	C	0.067	0.023	0.332784	0.3726	0.0382273	0.1476	0.0858	0.174002		318	L	0.2	0.07	0.515809	0.493034	0.545165	0.4685	0.3806	0.433851
319	D	0.087	0.031	0.346353	0.3688	0.0382721	0.1449	0.049	0.172388		319	L	0.185	0.065	0.494168	0.489051	0.607186	0.5456	0.4458	0.461134
320	S	0.117	0.044	0.354242	0.3644	0.0380796	0.1611	0.0316	0.177737		320	D	0.172	0.059	0.487563	0.487029	0.550118	0.5707	0.4749	0.457052
321	S	0.142	0.049	0.391546	0.3581	0.0311747	0.1137	0.0308	0.177887		321	V	0.181	0.059	0.496087	0.487557	0.501916	0.5951	0.4825	0.45736
322	F	0.181	0.06	0.442033	0.35	0.0267312	0.0543	0.0252	0.179877		322	N	0.183	0.06	0.490891	0.492336	0.45655	0.5254	0.4879	0.439346
323	R	0.202	0.083	0.479252	0.3391	0.0222877	0.038	0.0173	0.18299		323	H	0.198	0.06	0.513381	0.499042	0.465282	0.4256	0.5126	0.435651
324	G	0.192	0.086	0.51885	0.3281	0.0265235	0.0662	0.0094	0.190179		324	A	0.218	0.057	0.524046	0.507437	0.444316	0.4256	0.4458	0.427533
325	K	0.151	0.077	0.531911	0.3173	0.0427388	0.0646	0.0037	0.185208		325	P	0.227	0.068	0.539185	0.51499	0.433687	0.4292	0.3762	0.420044
326	E	0.12	0.058	0.475185	0.3083	0.0503935	0.1501	0.0157	0.186613		326	V	0.309	0.102	0.56671	0.522109	0.427385	0.494	0.4513	0.461751
327	S	0.101	0.044	0.410804	0.3007	0.0569439	0.0967	0.0116	0.162958		327	A	0.337	0.108	0.578247	0.528162	0.420609	0.4901	0.442	0.46602
328	L	0.07	0.026	0.357127	0.294	0.0715404	0.1275	0.0218	0.156995		328	R	0.354	0.104	0.602072	0.536207	0.431953	0.5139	0.442	0.480022
329	L	0.047	0.013	0.270336	0.2881	0.0860141	0.1528	0.0464	0.148442		329	S	0.318	0.093	0.611748	0.546065	0.483124	0.5707	0.5084	0.50634
330	D	0.031	0.007	0.200571	0.282	0.085823	0.1476	0.0441	0.131849		330	Q	0.288	0.087	0.626735	0.555341	0.549624	0.6269	0.6035	0.541683
331	H	0.026	0.005	0.153811	0.2744	0.080847	0.1501	0.02	0.117526		331	E	0.277	0.081	0.623657	0.56256	0.612533	0.6269	0.5583	0.543492
332	L	0.027	0.006	0.137184	0.2648	0.0755803	0.0734	0.02	0.0996607		332	P	0.305	0.099	0.619561	0.56807	0.646234	0.7036	0.6035	0.574327
333	C	0.027	0.007	0.11013	0.2545	0.0704134	0.0704	0.0376	0.0950072		333	I	0.394	0.116	0.617982	0.572395	0.679936	0.7036	0.6035	0.595236
334	C	0.026	0.008	0.104779	0.2451	0.0508861	0.0719	0.0157	0.0857275		334	F	0.405	0.127	0.617746	0.574758	0.695278	0.6712	0.59	0.59233
335	Q	0.028	0.008	0.100575	0.238	0.0417734	0.0494	0.0078	0.0775914		335	R	0.372	0.131	0.622855	0.57555	0.708462	0.6948	0.6255	0.599861
336	R	0.03	0.01	0.103437	0.2322	0.0326608	0.0334	0.0078	0.0732496		336	T	0.369	0.133	0.620353	0.576579	0.71047	0.5951	0.5623	0.5723
337	P	0.037	0.016	0.094325	0.2266	0.0170463	0.0327	0.0037	0.0685619		337	E	0.378	0.132	0.631813	0.577705	0.708307	0.5758	0.6334	0.584171
338	I	0.042	0.02	0.084563	0.2198	0.00202937	0.0327	0.0013	0.0637321		338	G	0.4	0.134	0.621955	0.578948	0.655342	0.6089	0.6035	0.578107
339	R	0.047	0.02	0.079076	0.2136	0.0015852	0.0327	0.0035	0.0629102		339	P	0.413	0.141	0.627994	0.582309	0.596078	0.6089	0.5473	0.562597
340	F	0.051	0.023	0.088278	0.209	0.000803004	0.0334	0.0062	0.0647802		340	M	0.457	0.159	0.637351	0.58597	0.540604	0.6227	0.5412	0.564138
341	S	0.052	0.024	0.085168	0.2057	0.000328971	0.0327	0.0029	0.0631328		341	A	0.459	0.153	0.639877	0.589829	0.565881	0.5901	0.5331	0.562965
342	K	0.05	0.022	0.085231	0.2029	0.00047674	0.0205	0.0013	0.060068		342	Q	0.432	0.141	0.637835	0.593032	0.591158	0.6136	0.5374	0.567504
343	C	0.051	0.02	0.089072	0.202	0.000488586	0.0205	0.0037	0.0611268		343	N	0.444	0.156	0.646491	0.599429	0.621678	0.5211	0.4879	0.553433
344	W	0.054	0.021	0.085589	0.2032	0.000465892	0.0405	0.0061	0.0649758		344	Q	0.464	0.168	0.6543	0.607214	0.651665	0.5951	0.5802	0.59208
345	E	0.053	0.021	0.072434	0.2073	0.00044678	0.087	0.0084	0.0714301		345	A	0.511	0.185	0.655813	0.614774	0.685636	0.7209	0.59	0.629687
346	I	0.057	0.023	0.07414	0.213	0.000421477	0.0948	0.0078	0.0745269		346	S	0.553	0.218	0.658482	0.620441	0.719606	0.708	0.5802	0.639955
347	L	0.061	0.022	0.076616	0.2207	0.000402716	0.0719	0.0079	0.0730865		347	V	0.561	0.206	0.657308	0.626078	0.802835	0.7163	0.5941	0.659604
348	G	0.065	0.022	0.084445	0.2295	0.000399183	0.0473	0.0081	0.0724574		348	L	0.591	0.197	0.672002	0.630705	0.886004	0.6851	0.5846	0.674902
349	H	0.084	0.027	0.091743	0.2402	0.000396485	0.0473	0.0086	0.0787066		349	K	0.544	0.176	0.683669	0.634523	0.96558	0.7163	0.5941	0.689695
350	L	0.108	0.036	0.107518	0.2513	0.000367563	0.0463	0.0069	0.0867309		350	N	0.556	0.181	0.694852	0.637976	0.967283	0.5992	0.5374	0.665452
351	L	0.14	0.041	0.111465	0.2642	0.000615286	0.0835	0.0083	0.101347		351	Q	0.545	0.184	0.694509	0.640826	0.96569	0.6136	0.5846	0.674037
352	G	0.188	0.049	0.128248	0.2787	0.000608316	0.0592	0.0083	0.110509		352	A	0.558	0.191	0.695253	0.644203	0.941111	0.6427	0.5514	0.672111
353	Y	0.234	0.071	0.158561	0.2962	0.000771232	0.0341	0.0083	0.121989		353	P	0.52	0.17	0.686363	0.647089	0.904044	0.6322	0.5374	0.654516
354	L	0.268	0.085	0.170977	0.3158	0.00176249	0.0765	0.0124	0.140907		354	V	0.488	0.141	0.677786	0.650637	0.825284	0.5382	0.5331	0.618835
355	H	0.288	0.102	0.174372	0.3369	0.00306826	0.1028	0.0144	0.153257		355	T	0.45	0.117	0.676991	0.651392	0.770332	0.4051	0.5229	0.579453
356	E	0.286	0.114	0.177747	0.3599	0.00683861	0.1007	0.0157	0.157814		356	R	0.434	0.115	0.656486	0.649433	0.727309	0.4292	0.4918	0.564705
357	P	0.307	0.119	0.174722	0.3837	0.0143085	0.1399	0.02	0.173272		357	T	0.393	0.11	0.679145	0.644091	0.700969	0.4409	0.3311	0.531534
358	V	0.362	0.145	0.154929	0.4084	0.0179336	0.1881	0.0363	0.19461		358	Q	0.376	0.117	0.670662	0.637032	0.670103	0.4725	0.3939	0.536699
359	V	0.383	0.165	0.169359	0.4293	0.0329791	0.1852	0.0376	0.20624		359	A	0.363	0.12	0.652886	0.629122	0.652116	0.5456	0.4458	0.548087
360	L	0.399	0.177	0.206222	0.4462	0.0504595	0.1881	0.0441	0.222347		360	P	0.359	0.119	0.642057	0.622779	0.582	0.5382	0.4116	0.525939
361	G	0.373	0.19	0.226141	0.459	0.128286	0.2436	0.0813	0.251888		361	I	0.346	0.124	0.604183	0.620181	0.580656	0.5382	0.4149	0.517353
362	N	0.377	0.212	0.264574	0.4717	0.21305	0.3019	0.1416	0.294971		362	T	0.33	0.116	0.605619	0.617242	0.574416	0.5254	0.4078	0.51008
363	I	0.398	0.23	0.309046	0.4845	0.291584	0.2884	0.1456	0.319522		363	G	0.333	0.113	0.547803	0.612159	0.599748	0.5533	0.4282	0.512368
364	F	0.399	0.223	0.341177	0.4972	0.398243	0.3667	0.2209	0.370537		364	T	0.326	0.094	0.598372	0.604946	0.630884	0.5533	0.3939	0.5179
365	K	0.354	0.191	0.395548	0.5122	0.505379	0.4256	0.2913	0.414004		365	L	0.351	0.11	0.626719	0.598813	0.659817	0.5577	0.4379	0.538658
366	V	0.394	0.177	0.456715	0.5293	0.608965	0.4292	0.2963	0.452413		366	C	0.29	0.095	0.634245	0.596541	0.661038	0.5577	0.4651	0.534104
367	R	0.363	0.167	0.517213	0.5485	0.7164	0.422	0.3096	0.479452		367	Q	0.242	0.091	0.653575	0.596969	0.612158	0.5807	0.3939	0.513217
368	D	0.39	0.173	0.573601	0.5678	0.812427	0.4017	0.282	0.504588		368	D	0.305	0.09	0.652925	0.601324	0.570315	0.5707	0.3992	0.516577
369	S	0.415	0.171	0.617353	0.587	0.905597	0.4441	0.3491	0.553025		369	A	0.329	0.08	0.669995	0.606459	0.569863	0.5758	0.4078	0.526486
370	S	0.459	0.173	0.683979	0.6063	0.938816	0.4864	0.4078	0.597049		370	R	0.351	0.095	0.683785	0.61033	0.491598	0.5211	0.4245	0.513719
371	G	0.489	0.169	0.713716	0.6255	0.964966	0.5533	0.4781	0.63743		371	S	0.346	0.115	0.697922	0.612398	0.426417	0.5017	0.4149	0.499889
372	K	0.528	0.16	0.744381	0.6448	0.996514	0.5493	0.4749	0.656316		372	N	0.342	0.118	0.706147	0.612956	0.371382	0.5176	0.4149	0.494164
373	R	0.631	0.128	0.81037	0.664	0.999637	0.5254	0.4749	0.684218		373	S	0.363	0.136	0.71413	0.61298	0.28781	0.422	0.4203	0.470037
374	M	0.701	0.118	0.819005	0.6833	0.999798	0.4582	0.5331	0.699067		374	H	0.438	0.209	0.715035	0.612438	0.195473	0.2951	0.3668	0.437141
375	E	0.691	0.13	0.810141	0.7025	0.999817	0.5577	0.6124	0.728926		375	P	0.465	0.236	0.717158	0.611874	0.113623	0.1759	0.2913	0.395809
376	S	0.709	0.116	0.820326	0.7218	0.999819	0.5665	0.5549	0.728724		376	V	0.429	0.195	0.710224	0.611457	0.086252	0.2575	0.2167	0.385189
377	R	0.733	0.098	0.81875	0.741	0.999815	0.6322	0.6219	0.757778		377	K	0.345	0.152	0.693611	0.610024	0.038905	0.3774	0.2385	0.383907
378	R	0.785	0.107	0.827114	0.7603	0.999814	0.6661	0.6174	0.775955		378	P	0.279	0.154	0.673998	0.60769	0.005534	0.2399	0.2558	0.343654
379	R	0.804	0.134	0.833614	0.7795	0.999214	0.6712	0.6219	0.784905		379	S	0.259	0.142	0.65569	0.604611	0.00406	0.2258	0.2483	0.33291
380	R	0.815	0.143	0.845968	0.7988	0.993754	0.6806	0.6334	0.794587		380	R	0.219	0.101	0.634205	0.601773	0.003561	0.1823	0.1416	0.297073
381	R	0.808	0.154	0.862391	0.818	0.98865	0.6948	0.6219	0.798957		381	L	0.167	0.063	0.627947	0.600119	0.003321	0.1759	0.1322	0.284414
382	K	0.817	0.155	0.882078	0.8373	0.986051	0.6948	0.6293	0.807755		382	N	0.127	0.053	0.604365	0.599308	0.002052	0.1092	0.0935	0.255904
383	R	0.824	0.152	0.894996	0.8566	0.986027	0.6136	0.6219	0.79952		383	V	0.107	0.045	0.554224	0.598254	0.001425	0.0985	0.0884	0.241301
384	A	0.829	0.142	0.914163	0.8758	0.985787	0.6136	0.6293	0.807942		384	F	0.111	0.05	0.501234	0.595644	0.001221	0.1028	0.049	0.226816
385	C	0.825	0.141	0.923372	0.8951	0.985548	0.6322	0.6293	0.815087		385	C	0.11	0.052	0.49556	0.590761	0.000961	0.1007	0.0502	0.224697
386	T	0.806	0.147	0.934057	0.9143	0.983061	0.6269	0.6442	0.818086		386	C	0.124	0.055	0.487208	0.586064	0.000723	0.0851	0.0464	0.221582
387	E	0.81	0.135	0.941713	0.9336	0.97345	0.6375	0.6474	0.823944		387	P	0.134	0.059	0.481885	0.583058	0.000544	0.0676	0.0701	0.222865
388	N	0.814	0.135	0.946717	0.9475	0.95805	0.6322	0.6442	0.823778		388	H	0.157	0.065	0.51766	0.584047	0.000493	0.0433	0.066	0.228083
389	P	0.802	0.122	0.953042	0.9559	0.934896	0.5758	0.6516	0.812206		389	C	0.188	0.081	0.540664	0.588592	0.000443	0.0364	0.035	0.231516
390	E	0.786	0.123	0.958638	0.9583	0.917921	0.5577	0.6442	0.803793		390	S	0.233	0.095	0.600041	0.594274	0.000362	0.0389	0.0245	0.248513
391	T	0.778	0.13	0.96172	0.9604	0.898591	0.5901	0.6255	0.802385		391	L	0.334	0.155	0.580103	0.598989	0.000306	0.0372	0.02	0.261766
392	E	0.768	0.127	0.963255	0.962	0.882507	0.4864	0.6293	0.78191		392	T	0.436	0.213	0.673445	0.600268	0.000259	0.0581	0.0316	0.299945
393	G	0.777	0.128	0.964937	0.9635	0.866941	0.494	0.6516	0.78633		393	F	0.497	0.203	0.704082	0.601628	0.000542	0.0555	0.0274	0.314359
394	L	0.796	0.124	0.967817	0.9647	0.849681	0.4831	0.6035	0.777466		394	S	0.488	0.179	0.725001	0.605001	0.000694	0.0676	0.0405	0.321133
395	S	0.788	0.121	0.969011	0.9657	0.834697	0.5017	0.6293	0.781401		395	K	0.46	0.161	0.747304	0.610026	0.000861	0.1162	0.0701	0.334082
396	G	0.795	0.114	0.969136	0.9664	0.825983	0.662	0.665	0.81392		396	K	0.494	0.13	0.755534	0.615333	0.00157	0.1583	0.1205	0.35754
397	K	0.818	0.103	0.969655	0.9668	0.821873	0.6322	0.6715	0.813338		397	S	0.462	0.147	0.76202	0.618078	0.002468	0.2752	0.2041	0.387311
398	G	0.819	0.095	0.968889	0.967	0.833953	0.6322	0.6906	0.818607		398	Y	0.476	0.171	0.760781	0.620518	0.003801	0.2575	0.1266	0.3742
399	R	0.836	0.087	0.969686	0.9673	0.83875	0.6227	0.6827	0.819523		399	L	0.448	0.167	0.767632	0.618606	0.003927	0.2783	0.1205	0.372827
400	V	0.839	0.089	0.969611	0.9679	0.847092	0.6227	0.6681	0.819067		400	S	0.433	0.169	0.763226	0.614403	0.004352	0.4292	0.2483	0.415414
401	A	0.815	0.088	0.968738	0.969	0.850945	0.6227	0.6789	0.817547		401	R	0.432	0.169	0.760734	0.606143	0.004251	0.4441	0.2748	0.420338
402	P	0.813	0.089	0.968643	0.9704	0.852156	0.6183	0.687	0.81825		402	H	0.427	0.173	0.755639	0.597524	0.004003	0.4256	0.3578	0.427928
403	W	0.845	0.089	0.968221	0.9723	0.854623	0.6427	0.7147	0.832924		403	Q	0.426	0.16	0.752108	0.59069	0.003902	0.3053	0.3717	0.408283
404	E	0.827	0.097	0.968055	0.9744	0.864239	0.5807	0.7079	0.820382		404	K	0.405	0.157	0.750003	0.585617	0.003787	0.3087	0.3847	0.406301
405	M	0.833	0.093	0.968354	0.9768	0.877777	0.6712	0.7458	0.845489		405	A	0.336	0.127	0.737135	0.579918	0.003261	0.3182	0.282	0.376086
406	E	0.832	0.094	0.968465	0.9789	0.893521	0.6806	0.7147	0.844698		406	H	0.308	0.109	0.721928	0.570507	0.002776	0.1942	0.1878	0.330868
407	G	0.837	0.082	0.967961	0.9807	0.908194	0.6851	0.7111	0.848343		407	L	0.323	0.13	0.723314	0.559066	0.001467	0.1914	0.1844	0.330441
408	A	0.852	0.076	0.967308	0.9823	0.922681	0.6948	0.7388	0.859648		408	T	0.306	0.124	0.713765	0.546531	0.001348	0.1969	0.1088	0.312224
409	T	0.865	0.069	0.966659	0.9845	0.934903	0.6851	0.7418	0.862994		409	E	0.242	0.071	0.701267	0.533729	0.000877	0.2752	0.1602	0.318879
410	S	0.882	0.062	0.966062	0.9871	0.946729	0.6991	0.7724	0.875565		410	P	0.216	0.054	0.659758	0.52176	0.000837	0.2541	0.2255	0.312992
411	P	0.893	0.064	0.965663	0.9898	0.961201	0.7415	0.8001	0.891877		411	P	0.199	0.056	0.624951	0.511668	0.000809	0.2541	0.2292	0.303288
412	E	0.98	0.024	0.965461	0.9929	0.976175	0.7595	0.8242	0.916373		412	N	0.2	0.062	0.604295	0.503278	0.000883	0.2436	0.138	0.281676
413	S	0.979	0.028	0.965417	0.9966	0.984003	0.7209	0.8391	0.91417		413	Y	0.182	0.063	0.598458	0.494489	0.000963	0.1611	0.1602	0.266202
414	P	0.969	0.044	0.965147	0.9966	0.988652	0.8343	0.9119	0.944266		414	C	0.153	0.054	0.564759	0.484851	0.000941	0.1528	0.1532	0.251592
415	V	0.93	0.109	0.965717	0.9966	0.992811	0.8279	0.928	0.940171		415	F	0.145	0.049	0.577142	0.474182	0.001804	0.1554	0.0884	0.240321
416	T	0.975	0.033	0.966127	0.9966	0.994517	0.8493	0.9534	0.955824		416	H	0.163	0.06	0.564512	0.464124	0.001872	0.1275	0.1088	0.238301
417	E	0.98	0.021	0.966821	0.9966	0.997331	0.8421	0.9632	0.957675		417	C	0.225	0.083	0.569898	0.454605	0.001935	0.0985	0.1292	0.246523
418	E	0.978	0.025	0.967708	0.9966	0.998595	0.8375	0.9731	0.958584		418	S	0.26	0.087	0.587221	0.446042	0.001968	0.1449	0.1322	0.262055
419	D	0.974	0.027	0.968365	0.9966	0.997966	0.8681	0.9856	0.965105		419	K	0.289	0.092	0.582338	0.436341	0.002024	0.1476	0.1041	0.260234
420	S	0.952	0.055	0.96926	0.9966	0.998441	0.8623	0.9932	0.961967		420	S	0.3	0.115	0.584354	0.425314	0.002083	0.1476	0.1041	0.260575
421	D	0.921	0.086	0.969777	0.9966	0.999992	0.8681	0.9972	0.958778		421	F	0.311	0.132	0.589141	0.412869	0.002046	0.1399	0.0744	0.254893
											422	S	0.252	0.118	0.58785	0.400156	0.003079	0.1206	0.066	0.238281
											423	S	0.264	0.155	0.592782	0.387202	0.00422	0.1184	0.0701	0.239451
											424	F	0.303	0.171	0.588231	0.373764	0.036887	0.1162	0.106	0.254014
											425	S	0.266	0.138	0.578281	0.359129	0.070738	0.2193	0.1698	0.277208
											426	R	0.276	0.131	0.535679	0.344019	0.07106	0.3149	0.1635	0.284193
											427	L	0.263	0.117	0.518595	0.328314	0.071284	0.3182	0.1602	0.276599
											428	V	0.251	0.106	0.481168	0.312321	0.072502	0.4369	0.2657	0.303265
											429	R	0.243	0.097	0.452897	0.295705	0.073951	0.3566	0.27	0.282025
											430	H	0.258	0.113	0.450969	0.280943	0.074812	0.2951	0.2531	0.268821
											431	Q	0.288	0.135	0.4606	0.267466	0.080838	0.1731	0.1732	0.240534
											432	Q	0.293	0.157	0.44792	0.256132	0.081514	0.2783	0.1998	0.259444
											433	T	0.283	0.159	0.440965	0.245182	0.047589	0.2224	0.1266	0.227623
											434	H	0.246	0.125	0.46321	0.233251	0.013711	0.1206	0.1495	0.204379
											435	W	0.224	0.103	0.436987	0.220858	0.013319	0.1881	0.1698	0.208844
											436	K	0.155	0.069	0.404302	0.208547	0.013037	0.1424	0.0858	0.168181
											437	Q	0.131	0.061	0.378906	0.19912	0.011761	0.1349	0.0813	0.156165
											438	K	0.118	0.052	0.341712	0.192088	0.010239	0.1115	0.0813	0.142473
											439	S	0.095	0.038	0.289746	0.188321	0.009294	0.1424	0.115	0.13996
											440	Y	0.084	0.032	0.247155	0.189692	0.002107	0.1399	0.0677	0.121759
											441	L	0.072	0.028	0.224342	0.193271	0.000136	0.1424	0.0789	0.118508
											442	C	0.063	0.019	0.196616	0.196936	0.000224	0.1373	0.0771	0.111863
											443	P	0.059	0.018	0.205576	0.196846	0.002374	0.1323	0.0771	0.112199
											444	I	0.067	0.019	0.241261	0.195648	0.003553	0.0948	0.0789	0.113527
											445	C	0.083	0.027	0.243724	0.194504	0.003613	0.0835	0.0858	0.11569
											446	D	0.1	0.033	0.270906	0.194257	0.003887	0.1373	0.0991	0.134242
											447	L	0.125	0.039	0.263367	0.194109	0.006471	0.1349	0.0832	0.134508
											448	S	0.131	0.035	0.276975	0.192603	0.007068	0.0765	0.0771	0.126874
											449	F	0.146	0.04	0.308773	0.189195	0.007796	0.0765	0.066	0.132377
											450	G	0.16	0.047	0.349112	0.184871	0.008191	0.0799	0.0405	0.137096
											451	E	0.177	0.058	0.39973	0.180171	0.008793	0.078	0.0701	0.152299
											452	K	0.193	0.058	0.44048	0.176203	0.011965	0.1162	0.1041	0.173658
											453	E	0.199	0.074	0.452451	0.171884	0.01231	0.2224	0.1018	0.193308
											454	G	0.223	0.09	0.425796	0.169255	0.012963	0.2064	0.0832	0.186769
											455	L	0.183	0.075	0.412867	0.167822	0.01323	0.2645	0.1205	0.193653
											456	M	0.146	0.068	0.372268	0.168287	0.015894	0.3321	0.2209	0.209241
											457	D	0.132	0.051	0.34065	0.16843	0.021703	0.2034	0.2255	0.181947
											458	H	0.143	0.054	0.322696	0.168419	0.021829	0.2715	0.2209	0.191391
											459	W	0.168	0.061	0.317041	0.167941	0.021594	0.2715	0.1205	0.177763
											460	R	0.166	0.059	0.301451	0.166492	0.021699	0.3529	0.1998	0.20139
											461	G	0.181	0.073	0.326292	0.163979	0.016508	0.3494	0.2041	0.20688
											462	Y	0.214	0.088	0.36816	0.1614	0.031738	0.346	0.2041	0.2209
											463	K	0.237	0.094	0.429235	0.159259	0.043735	0.346	0.1805	0.232621
											464	G	0.278	0.125	0.480992	0.157702	0.057623	0.2094	0.1635	0.224536
											465	K	0.28	0.126	0.547287	0.155596	0.067437	0.2129	0.1667	0.23832
											466	D	0.285	0.12	0.526715	0.152687	0.077769	0.2292	0.1456	0.236162
											467	L	0.277	0.113	0.558335	0.149932	0.077575	0.1914	0.1635	0.23629
											468	C	0.266	0.109	0.541613	0.147567	0.077793	0.1399	0.1322	0.217512
											469	Q	0.228	0.084	0.513222	0.145343	0.083865	0.1399	0.1178	0.204688
											470	S	0.167	0.032	0.446559	0.142498	0.084033	0.2258	0.1266	0.198748
											471	S	0.137	0.026	0.384346	0.136755	0.067324	0.1399	0.1292	0.165754
											472	H	0.114	0.039	0.330207	0.130724	0.054638	0.0967	0.1456	0.145312
											473	H	0.099	0.044	0.268238	0.125406	0.04024	0.1554	0.1602	0.141414
											474	K	0.086	0.039	0.233684	0.123263	0.025198	0.0909	0.1178	0.112808
											475	C	0.078	0.036	0.211112	0.122602	0.008494	0.087	0.124	0.105201
											476	R	0.073	0.038	0.187759	0.122046	0.007886	0.0851	0.0789	0.0924485
											477	V	0.071	0.036	0.162849	0.122375	0.007548	0.0835	0.0813	0.0880953
											478	I	0.07	0.032	0.150608	0.124238	0.000698	0.0929	0.124	0.0937407
											479	L	0.076	0.036	0.135812	0.127503	0.000386	0.2064	0.2255	0.1286
											480	G	0.079	0.037	0.135884	0.131524	0.000423	0.1942	0.1732	0.119039
											481	Q	0.082	0.029	0.145492	0.13552	0.000627	0.1823	0.1921	0.123006
											482	W	0.096	0.029	0.150355	0.140348	0.013532	0.1759	0.1921	0.128039
											483	L	0.097	0.022	0.156706	0.147778	0.013645	0.1791	0.1878	0.130338
											484	G	0.114	0.027	0.179137	0.158459	0.013663	0.1791	0.2041	0.14141
											485	F	0.157	0.05	0.20946	0.170105	0.013659	0.1791	0.2167	0.157671
											486	S	0.209	0.092	0.23711	0.181391	0.013718	0.2129	0.3096	0.193953
											487	H	0.251	0.114	0.268853	0.194389	0.013786	0.2094	0.3146	0.208671
											488	D	0.254	0.115	0.298115	0.212043	0.013984	0.2541	0.2748	0.21784
											489	V	0.249	0.114	0.332551	0.233889	0.044278	0.3117	0.3263	0.24962
											490	P	0.256	0.118	0.368763	0.258168	0.093154	0.3774	0.3806	0.289014
											491	T	0.297	0.115	0.411934	0.283721	0.140402	0.3774	0.3885	0.316493
											492	M	0.358	0.111	0.458583	0.310795	0.233151	0.3774	0.3762	0.352355
											493	A	0.383	0.12	0.489053	0.33813	0.321155	0.4652	0.4556	0.40869
											494	G	0.422	0.123	0.521279	0.365678	0.41005	0.5577	0.5296	0.467718
											495	E	0.468	0.112	0.549109	0.392424	0.483823	0.5854	0.5296	0.501393
											496	E	0.512	0.156	0.577535	0.418146	0.563457	0.7163	0.6334	0.57014
											497	W	0.573	0.176	0.595828	0.442883	0.642943	0.6482	0.6516	0.592409
											498	K	0.538	0.178	0.608788	0.467283	0.693165	0.6482	0.6604	0.602639
											499	H	0.527	0.167	0.630347	0.491947	0.724226	0.6482	0.6293	0.608503
											500	G	0.569	0.144	0.657976	0.517066	0.765068	0.7331	0.6715	0.652285
											501	G	0.568	0.114	0.672388	0.542286	0.773208	0.708	0.6474	0.65188
											502	D	0.589	0.116	0.698644	0.56856	0.793054	0.7163	0.6715	0.672843
											503	Q	0.613	0.123	0.725136	0.595589	0.815153	0.7459	0.6944	0.698196
											504	S	0.607	0.14	0.739422	0.623213	0.850373	0.7672	0.7111	0.716385
											505	P	0.594	0.146	0.755759	0.650691	0.879731	0.6851	0.7079	0.712197
											506	P	0.589	0.152	0.75844	0.678105	0.909339	0.6906	0.7147	0.723364
											507	R	0.631	0.15	0.759917	0.705693	0.937533	0.6906	0.6827	0.734574
											508	I	0.642	0.162	0.754928	0.732967	0.968398	0.8085	0.7644	0.778532
											509	H	0.602	0.173	0.760415	0.759408	0.978396	0.7916	0.7573	0.774853
											510	T	0.62	0.18	0.770557	0.785317	0.988403	0.662	0.7724	0.766446
											511	P	0.639	0.196	0.776391	0.810351	0.991581	0.662	0.7644	0.773954
											512	R	0.669	0.217	0.779884	0.834825	0.991614	0.6661	0.7034	0.774137
											513	R	0.649	0.236	0.803138	0.858245	0.99359	0.6661	0.7192	0.781546
											514	R	0.648	0.243	0.821455	0.879002	0.995596	0.6576	0.7034	0.784175
											515	G	0.651	0.23	0.827375	0.897247	0.997352	0.662	0.6944	0.788229
											516	L	0.652	0.23	0.849784	0.914572	0.999663	0.6375	0.6789	0.788736
											517	R	0.641	0.209	0.860271	0.932721	0.999739	0.6136	0.6604	0.784622
											518	E	0.623	0.21	0.87257	0.948853	0.999821	0.5901	0.6715	0.784307
											519	K	0.646	0.201	0.877053	0.960713	0.973889	0.6136	0.687	0.793042
											520	A	0.618	0.193	0.886566	0.968191	0.938152	0.6089	0.6756	0.782568
											521	C	0.618	0.205	0.885036	0.973224	0.878055	0.5419	0.6374	0.755602
											522	K	0.605	0.203	0.887906	0.976784	0.830338	0.4541	0.6219	0.729338
											523	G	0.621	0.194	0.89151	0.979318	0.791547	0.4507	0.5762	0.718379
											524	D	0.617	0.187	0.892628	0.981861	0.735596	0.4507	0.5374	0.702531
											525	K	0.61	0.201	0.892678	0.984524	0.679102	0.4476	0.5374	0.691884
											526	T	0.66	0.174	0.89108	0.987354	0.607821	0.4369	0.5412	0.687393
											527	K	0.862	0.08	0.888567	0.991297	0.53654	0.4901	0.59	0.726417
											528	E	0.848	0.102	0.900977	0.996656	0.495943	0.4725	0.6255	0.723263
											529	A	0.891	0.081	0.90275	1.00253	0.46318	0.4507	0.6681	0.72971
											530	V	0.906	0.064	0.907538	1.00804	0.443145	0.4292	0.6944	0.731386
											531	S	0.921	0.032	0.913009	1.01237	0.403392	0.4292	0.7388	0.736295
											532	I	0.923	0.039	0.918766	1.01662	0.363969	0.5577	0.835	0.769176
											533	L	0.966	0.024	0.924904	1.0189	0.383302	0.5342	0.8556	0.780485
											534	K	0.97	0.022	0.926238	1.02005	0.278576	0.5098	0.8857	0.76506
											535	H	0.934	0.036	0.927458	1.01983	0.21246	0.4901	0.9162	0.750008
											536	K	0.951	0.041	0.928759	1.01992	0.296034	0.4541	0.9316	0.763569

## Sheet: TRIM28
Supplementary Table 1C Evaluating intrinsic disorder propensity of mouse and human TRIM28 by series of per-residue disorder predictors.
mouse TRIM28											human TRIM28
Number	Residues	PONDR_FIT	PONDR_FIT error	PONDR_VSL2	PONDR_VL3	PONDR_VLXT	IUPred_long	IUPred_short	Mean		Number	Residues	PONDR_FIT	PONDR_FIT error	PONDR_VSL2	PONDR_VL3	PONDR_VLXT	IUPred_long	IUPred_short	Mean
1	M	0.986	0.014	0.998147	0.830159	0.904308	0.4149	0.82	0.825586		1	M	0.972	0.026	0.998474	0.908033	0.904308	0.3392	0.8488	0.828469
2	A	0.99	0.008	0.99804	0.832658	0.875273	0.4051	0.7501	0.808528		2	A	0.979	0.014	0.998457	0.90872	0.875273	0.3321	0.7869	0.813408
3	A	0.994	0.006	0.997953	0.83742	0.848877	0.3948	0.7034	0.796075		3	A	0.99	0.008	0.998449	0.909989	0.851538	0.3599	0.7232	0.805513
4	S	0.99	0.009	0.997868	0.841485	0.829725	0.433	0.6412	0.78888		4	S	0.985	0.01	0.998418	0.910936	0.883117	0.3529	0.6604	0.798462
5	A	0.985	0.012	0.997797	0.844918	0.820222	0.422	0.5667	0.772773		5	A	0.982	0.013	0.998382	0.911602	0.843468	0.346	0.6174	0.783142
6	A	0.988	0.012	0.997711	0.84772	0.799501	0.4119	0.5296	0.762405		6	A	0.983	0.017	0.99839	0.911957	0.828747	0.3667	0.5473	0.772682
7	A	0.992	0.006	0.997708	0.850026	0.797323	0.4292	0.46	0.754376		7	A	0.991	0.006	0.998415	0.912065	0.829745	0.384	0.4781	0.765554
8	T	0.995	0.004	0.997696	0.851981	0.798095	0.422	0.3847	0.741579		8	A	0.994	0.004	0.998434	0.91201	0.836117	0.4017	0.4245	0.761127
9	A	0.994	0.005	0.997707	0.853796	0.803804	0.4119	0.3359	0.732851		9	S	0.993	0.005	0.998455	0.911932	0.83996	0.4582	0.3717	0.762208
10	A	0.991	0.007	0.997778	0.855466	0.811461	0.4292	0.2602	0.724184		10	A	0.987	0.009	0.998477	0.911861	0.848339	0.4685	0.3225	0.756113
11	A	0.988	0.006	0.997866	0.857007	0.833114	0.4409	0.1844	0.716881		11	A	0.981	0.005	0.99853	0.911796	0.865117	0.5139	0.3053	0.762607
12	S	0.982	0.008	0.997905	0.858413	0.858337	0.4507	0.208	0.725893		12	A	0.973	0.009	0.998557	0.911735	0.890438	0.5296	0.3225	0.770972
13	A	0.976	0.009	0.997936	0.859751	0.883585	0.5139	0.2333	0.744079		13	A	0.964	0.014	0.998598	0.911638	0.915758	0.5901	0.3806	0.793449
14	A	0.97	0.012	0.997974	0.860997	0.909112	0.5342	0.2657	0.75633		14	S	0.957	0.019	0.99863	0.911507	0.935708	0.6183	0.4078	0.804824
15	T	0.965	0.014	0.998022	0.862092	0.9404	0.5342	0.3005	0.766702		15	A	0.954	0.02	0.998669	0.911484	0.961036	0.6136	0.4379	0.812781
16	A	0.962	0.014	0.998096	0.86448	0.956391	0.5577	0.3263	0.777494		16	A	0.95	0.015	0.9987	0.912428	0.973818	0.6136	0.4651	0.818941
17	A	0.957	0.015	0.998111	0.86806	0.972364	0.6183	0.3491	0.793822		17	S	0.944	0.015	0.998712	0.914154	0.983652	0.6427	0.4825	0.82762
18	S	0.949	0.016	0.998142	0.873181	0.985535	0.6427	0.3762	0.804126		18	G	0.943	0.013	0.998719	0.916272	0.992186	0.6712	0.4825	0.833979
19	A	0.944	0.018	0.998159	0.878284	0.99849	0.6269	0.4037	0.808256		19	S	0.934	0.013	0.998731	0.918159	0.998456	0.7289	0.5084	0.847774
20	A	0.933	0.026	0.998188	0.883282	0.99882	0.6269	0.4282	0.811398		20	P	0.914	0.026	0.998748	0.919839	0.998097	0.7289	0.5043	0.843981
21	S	0.919	0.032	0.998235	0.8881	0.99873	0.6531	0.4513	0.818077		21	G	0.902	0.037	0.998768	0.921569	0.997508	0.7672	0.5583	0.857557
22	G	0.911	0.038	0.998261	0.892463	0.998189	0.6755	0.4513	0.821119		22	P	0.882	0.052	0.998776	0.92322	0.997269	0.7916	0.5802	0.862177
23	S	0.898	0.05	0.998294	0.896711	0.997869	0.712	0.4513	0.825696		23	G	0.883	0.056	0.998773	0.924722	0.997122	0.8198	0.6293	0.875453
24	P	0.885	0.055	0.998339	0.900374	0.997537	0.7331	0.4703	0.830775		24	E	0.877	0.063	0.998744	0.925915	0.996876	0.8162	0.6442	0.876489
25	G	0.897	0.046	0.998387	0.903871	0.996973	0.7672	0.5296	0.848839		25	G	0.886	0.065	0.998706	0.926652	0.996633	0.8493	0.6516	0.884815
26	S	0.892	0.051	0.998416	0.907153	0.996622	0.7951	0.5229	0.852032		26	S	0.885	0.073	0.99861	0.9269	0.996427	0.8681	0.6516	0.887773
27	G	0.885	0.062	0.998397	0.910183	0.996405	0.7916	0.5667	0.858047		27	A	0.886	0.081	0.998464	0.926512	0.996306	0.8681	0.7034	0.896464
28	E	0.882	0.068	0.998335	0.912676	0.996058	0.7916	0.6255	0.867695		28	G	0.882	0.087	0.99834	0.925714	0.995845	0.8462	0.7034	0.891917
29	G	0.888	0.07	0.998261	0.914689	0.995711	0.7881	0.6079	0.865444		29	G	0.879	0.093	0.998106	0.924789	0.995001	0.8198	0.687	0.883949
30	S	0.883	0.075	0.998099	0.916201	0.995464	0.8085	0.6124	0.868944		30	E	0.872	0.099	0.997743	0.924072	0.994167	0.8198	0.6756	0.880564
31	A	0.879	0.08	0.997863	0.917305	0.994785	0.8085	0.6412	0.873109		31	K	0.873	0.102	0.99736	0.923096	0.994276	0.7595	0.6334	0.863439
32	G	0.875	0.086	0.997591	0.917624	0.993956	0.7843	0.6442	0.868778		32	R	0.876	0.098	0.996366	0.921775	0.994258	0.7595	0.6412	0.86485
33	G	0.875	0.091	0.996969	0.917394	0.992522	0.7595	0.6334	0.862464		33	S	0.877	0.102	0.995177	0.920155	0.994217	0.6851	0.59	0.843608
34	E	0.871	0.097	0.996149	0.91697	0.991011	0.7331	0.6219	0.855022		34	T	0.879	0.099	0.994015	0.918513	0.994225	0.6851	0.5992	0.845009
35	K	0.874	0.098	0.995294	0.916476	0.990991	0.6851	0.5667	0.838093		35	A	0.884	0.097	0.993022	0.917196	0.994489	0.6183	0.5473	0.825718
36	R	0.875	0.097	0.99432	0.916379	0.990941	0.6576	0.5549	0.831523		36	P	0.869	0.101	0.992035	0.915778	0.995046	0.5901	0.5549	0.819476
37	P	0.87	0.099	0.993478	0.916321	0.991031	0.6269	0.5667	0.827405		37	S	0.87	0.099	0.990796	0.914392	0.995623	0.562	0.5374	0.811702
38	A	0.877	0.098	0.991968	0.916605	0.991373	0.6043	0.5549	0.822691		38	A	0.874	0.097	0.989663	0.912772	0.996754	0.5901	0.5412	0.817415
39	A	0.871	0.097	0.990919	0.917074	0.99194	0.5665	0.5084	0.807639		39	A	0.866	0.103	0.98838	0.911368	0.998005	0.5901	0.5229	0.812792
40	S	0.85	0.104	0.989781	0.917524	0.993367	0.5707	0.4918	0.802195		40	A	0.858	0.109	0.987651	0.910249	0.997938	0.6375	0.5296	0.820156
41	S	0.845	0.102	0.989103	0.917826	0.994234	0.6183	0.5043	0.81146		41	S	0.872	0.103	0.986969	0.909153	0.997919	0.5707	0.5008	0.806257
42	A	0.858	0.095	0.988411	0.917467	0.995918	0.6183	0.5331	0.818533		42	A	0.864	0.103	0.986167	0.907915	0.998019	0.5707	0.5296	0.8094
43	A	0.857	0.098	0.987057	0.917024	0.997802	0.6183	0.5667	0.82398		43	S	0.861	0.1	0.985381	0.906616	0.998281	0.562	0.4879	0.800196
44	A	0.851	0.102	0.986201	0.916716	0.998155	0.6183	0.5549	0.820879		44	A	0.877	0.092	0.984723	0.905485	0.998439	0.562	0.4918	0.803241
45	A	0.88	0.093	0.985536	0.916599	0.998397	0.5807	0.5253	0.814422		45	S	0.885	0.083	0.983745	0.904463	0.998476	0.5211	0.4879	0.796781
46	S	0.876	0.089	0.984332	0.916138	0.998644	0.5807	0.5296	0.814236		46	A	0.888	0.086	0.98248	0.903211	0.998335	0.5854	0.5173	0.812454
47	A	0.88	0.091	0.981988	0.915189	0.998528	0.5992	0.5126	0.814584		47	A	0.909	0.073	0.981204	0.901706	0.99757	0.5176	0.4651	0.795363
48	A	0.902	0.079	0.979898	0.913947	0.99786	0.5296	0.4879	0.801868		48	A	0.895	0.082	0.979863	0.899732	0.994918	0.4652	0.4879	0.787102
49	A	0.901	0.08	0.977768	0.912469	0.996319	0.5854	0.5229	0.815976		49	S	0.874	0.088	0.977838	0.897506	0.985622	0.5176	0.4879	0.790078
50	S	0.886	0.087	0.975043	0.910731	0.988844	0.6482	0.5229	0.821953		50	S	0.849	0.105	0.975328	0.894962	0.971812	0.4864	0.4556	0.772184
51	S	0.867	0.096	0.971871	0.908692	0.978603	0.5854	0.5374	0.808161		51	P	0.837	0.116	0.972788	0.892426	0.950098	0.4582	0.4918	0.767052
52	P	0.852	0.099	0.968766	0.90657	0.961681	0.5296	0.5549	0.795586		52	A	0.842	0.107	0.970569	0.889921	0.926674	0.4864	0.4333	0.758144
53	A	0.845	0.103	0.965895	0.904431	0.943305	0.5854	0.5253	0.794888		53	G	0.793	0.133	0.967918	0.887777	0.900695	0.5296	0.4037	0.747115
54	G	0.793	0.139	0.962936	0.902688	0.922832	0.6375	0.5008	0.786626		54	G	0.749	0.146	0.965775	0.885836	0.861136	0.3774	0.4149	0.709008
55	G	0.763	0.145	0.960569	0.90104	0.89168	0.4831	0.5374	0.756131		55	G	0.69	0.122	0.962972	0.883898	0.830817	0.4017	0.442	0.701898
56	G	0.736	0.124	0.957964	0.899145	0.866089	0.5098	0.5583	0.75455		56	A	0.656	0.118	0.960887	0.881416	0.804839	0.3667	0.3053	0.662524
57	G	0.711	0.133	0.955054	0.896134	0.843329	0.4725	0.4149	0.715486		57	E	0.625	0.14	0.957001	0.878811	0.780737	0.2364	0.3263	0.634042
58	E	0.673	0.135	0.951266	0.892677	0.821022	0.3392	0.4379	0.685844		58	A	0.618	0.131	0.953495	0.876621	0.756092	0.268	0.2963	0.628085
59	A	0.651	0.123	0.947309	0.889309	0.799611	0.3704	0.4116	0.678205		59	L	0.625	0.111	0.951831	0.874917	0.731252	0.3149	0.1602	0.609683
60	Q	0.635	0.114	0.944442	0.886335	0.776936	0.4186	0.2602	0.653586		60	E	0.598	0.122	0.94953	0.873267	0.718587	0.3249	0.1566	0.603481
61	E	0.649	0.109	0.939653	0.883235	0.7642	0.4292	0.2558	0.653515		61	L	0.602	0.109	0.945873	0.871656	0.715346	0.2783	0.1698	0.597162
62	L	0.655	0.099	0.934658	0.880248	0.758686	0.3807	0.27	0.646549		62	L	0.658	0.119	0.941257	0.870153	0.709055	0.2503	0.1456	0.595728
63	L	0.692	0.088	0.928106	0.877224	0.750884	0.3529	0.2385	0.639936		63	E	0.622	0.137	0.939737	0.869036	0.724462	0.3019	0.1178	0.595822
64	E	0.65	0.114	0.923468	0.874504	0.747669	0.4087	0.208	0.63539		64	H	0.581	0.14	0.938384	0.867806	0.726447	0.3286	0.115	0.592873
65	H	0.6	0.118	0.920252	0.87125	0.722728	0.433	0.2041	0.625222		65	C	0.553	0.129	0.940279	0.866236	0.71044	0.3356	0.1292	0.589126
66	C	0.563	0.137	0.918679	0.86739	0.674789	0.4441	0.2292	0.616193		66	G	0.463	0.117	0.93855	0.864312	0.69453	0.3631	0.138	0.576915
67	G	0.487	0.131	0.908288	0.862669	0.622498	0.4652	0.2432	0.598142		67	V	0.532	0.092	0.937654	0.86277	0.65564	0.4149	0.1566	0.593261
68	V	0.539	0.11	0.905084	0.858183	0.56569	0.5017	0.2432	0.602143		68	C	0.492	0.1	0.936643	0.862162	0.631495	0.3983	0.1566	0.579533
69	C	0.504	0.119	0.904334	0.854307	0.517368	0.4831	0.2483	0.585235		69	R	0.395	0.082	0.937452	0.861991	0.596447	0.3704	0.1958	0.559515
70	R	0.394	0.097	0.903792	0.850678	0.462825	0.4582	0.2913	0.560133		70	E	0.457	0.105	0.937989	0.861724	0.539453	0.374	0.2385	0.568111
71	E	0.461	0.11	0.899058	0.847045	0.406837	0.391	0.27	0.545823		71	R	0.503	0.11	0.936342	0.861062	0.488087	0.3774	0.1732	0.556515
72	R	0.498	0.109	0.896242	0.843511	0.355233	0.3983	0.2041	0.532564		72	L	0.54	0.091	0.936032	0.860803	0.436001	0.2645	0.1698	0.534523
73	L	0.527	0.089	0.894055	0.841464	0.314479	0.2817	0.2041	0.510466		73	R	0.497	0.093	0.937324	0.860917	0.38775	0.2645	0.2432	0.531782
74	R	0.495	0.098	0.897463	0.840223	0.289741	0.2817	0.282	0.514355		74	P	0.467	0.108	0.936911	0.861149	0.349175	0.2503	0.0965	0.493506
75	P	0.47	0.107	0.898205	0.839268	0.283036	0.268	0.115	0.478918		75	E	0.479	0.161	0.935816	0.861042	0.318434	0.2328	0.066	0.482182
76	E	0.468	0.15	0.897153	0.837856	0.285486	0.2503	0.0832	0.470333		76	R	0.481	0.156	0.93416	0.860301	0.331534	0.3529	0.138	0.516316
77	R	0.467	0.14	0.894768	0.836227	0.287143	0.3704	0.1698	0.504223		77	E	0.48	0.127	0.933053	0.859373	0.306612	0.1969	0.1456	0.486923
78	D	0.508	0.109	0.893945	0.834769	0.277682	0.2129	0.1766	0.483983		78	P	0.439	0.152	0.930807	0.857724	0.288372	0.2292	0.1698	0.485817
79	P	0.439	0.112	0.893042	0.833037	0.260431	0.247	0.2041	0.479435		79	R	0.44	0.16	0.925555	0.854734	0.291633	0.3599	0.1667	0.50642
80	R	0.433	0.142	0.888104	0.829949	0.24223	0.3774	0.1998	0.495081		80	L	0.431	0.136	0.916515	0.849918	0.319878	0.1969	0.1732	0.481235
81	L	0.398	0.14	0.878783	0.825606	0.22996	0.2094	0.208	0.458292		81	L	0.444	0.157	0.905792	0.843841	0.328568	0.1349	0.138	0.46585
82	L	0.397	0.133	0.869354	0.82029	0.20542	0.1476	0.1698	0.434911		82	P	0.417	0.192	0.893132	0.837759	0.299468	0.1275	0.0587	0.438926
83	P	0.409	0.169	0.856994	0.815233	0.171425	0.1399	0.0771	0.411609		83	C	0.42	0.207	0.877717	0.830764	0.282542	0.1914	0.0643	0.444454
84	C	0.415	0.19	0.850981	0.809129	0.143048	0.2034	0.0813	0.417143		84	L	0.392	0.216	0.849981	0.823255	0.270023	0.1671	0.0643	0.427777
85	L	0.383	0.207	0.834909	0.802183	0.130249	0.1791	0.0789	0.40139		85	H	0.394	0.202	0.80779	0.815146	0.228483	0.1275	0.066	0.406486
86	H	0.417	0.2	0.806457	0.794607	0.112913	0.1554	0.0789	0.394213		86	S	0.413	0.219	0.821867	0.808328	0.245057	0.1298	0.049	0.411175
87	S	0.446	0.21	0.808167	0.788402	0.131724	0.1583	0.0587	0.398549		87	A	0.431	0.217	0.821133	0.802615	0.284491	0.1115	0.0405	0.415207
88	A	0.464	0.208	0.806931	0.783683	0.184287	0.1373	0.0567	0.405484		88	C	0.436	0.219	0.827599	0.797437	0.345619	0.0851	0.0414	0.422192
89	C	0.47	0.205	0.815113	0.779692	0.252855	0.1092	0.0607	0.414593		89	S	0.375	0.198	0.810392	0.791462	0.373755	0.0618	0.0297	0.407018
90	S	0.416	0.219	0.7981	0.774727	0.304249	0.0817	0.0441	0.403146		90	A	0.394	0.229	0.817411	0.785875	0.435734	0.0605	0.0259	0.419903
91	A	0.438	0.238	0.812577	0.769629	0.395482	0.0799	0.0376	0.422198		91	C	0.444	0.265	0.803277	0.780596	0.531805	0.0817	0.0304	0.445296
92	C	0.485	0.254	0.802259	0.764611	0.487193	0.107	0.0425	0.448094		92	L	0.439	0.269	0.824541	0.776434	0.626791	0.107	0.0414	0.469194
93	L	0.482	0.244	0.811913	0.760682	0.587777	0.1373	0.0554	0.472512		93	G	0.493	0.27	0.842899	0.770621	0.708274	0.0888	0.0363	0.489982
94	G	0.525	0.223	0.830028	0.755708	0.666107	0.1162	0.0455	0.489757		94	P	0.55	0.233	0.844077	0.7621	0.805127	0.2292	0.1088	0.549884
95	P	0.565	0.187	0.83309	0.748456	0.762894	0.2715	0.1322	0.55219		95	A	0.604	0.194	0.828001	0.751313	0.875741	0.2783	0.1349	0.578709
96	A	0.619	0.143	0.813063	0.739528	0.834146	0.3149	0.1602	0.58014		96	A	0.68	0.161	0.828489	0.740304	0.923206	0.268	0.1602	0.600033
97	T	0.703	0.107	0.814636	0.730856	0.882236	0.3053	0.1844	0.603405		97	P	0.64	0.174	0.829897	0.729686	0.941487	0.2503	0.1416	0.588828
98	P	0.679	0.103	0.817743	0.723504	0.910688	0.3053	0.1667	0.600489		98	A	0.763	0.112	0.834216	0.717381	0.968723	0.2541	0.1532	0.615103
99	A	0.764	0.091	0.829069	0.714541	0.951408	0.3087	0.1732	0.623486		99	A	0.845	0.051	0.817305	0.701346	0.974384	0.4119	0.2786	0.671423
100	A	0.843	0.05	0.813442	0.701936	0.959848	0.4685	0.3456	0.688721		100	A	0.837	0.045	0.806383	0.682285	0.984333	0.433	0.2385	0.663583
101	A	0.845	0.054	0.805728	0.685846	0.97759	0.4864	0.3005	0.683511		101	N	0.869	0.057	0.801827	0.662286	0.987306	0.4541	0.2483	0.67047
102	N	0.877	0.053	0.806554	0.669713	0.983374	0.5098	0.3146	0.693507		102	S	0.898	0.055	0.794706	0.642596	0.990509	0.6531	0.4116	0.731752
103	N	0.911	0.048	0.805293	0.654427	0.990872	0.6948	0.4749	0.755215		103	S	0.923	0.066	0.78912	0.623489	0.983506	0.6712	0.4458	0.739352
104	S	0.929	0.061	0.802761	0.640057	0.989029	0.7415	0.5043	0.767774		104	G	0.908	0.086	0.78822	0.605459	0.9726	0.6269	0.442	0.723863
105	G	0.911	0.083	0.807076	0.62633	0.983025	0.708	0.4749	0.751722		105	D	0.889	0.105	0.795718	0.58984	0.955161	0.6089	0.3668	0.700903
106	D	0.895	0.101	0.810344	0.614476	0.972931	0.6906	0.4203	0.733942		106	G	0.857	0.131	0.773616	0.575807	0.888762	0.4507	0.3456	0.648581
107	G	0.881	0.116	0.801891	0.604039	0.92179	0.5098	0.4078	0.68772		107	G	0.785	0.172	0.761969	0.561631	0.805059	0.5017	0.3992	0.63576
108	G	0.832	0.16	0.790768	0.595097	0.850327	0.5382	0.4245	0.671815		108	A	0.738	0.189	0.720449	0.545439	0.724577	0.433	0.2558	0.569544
109	S	0.781	0.204	0.773246	0.58644	0.782796	0.4685	0.282	0.61233		109	A	0.697	0.191	0.68443	0.528979	0.636282	0.2951	0.3184	0.526699
110	A	0.744	0.229	0.755597	0.57931	0.719397	0.3286	0.3456	0.578751		110	G	0.63	0.188	0.641156	0.513073	0.527999	0.3117	0.3005	0.487405
111	G	0.688	0.241	0.723158	0.573764	0.615366	0.3426	0.3311	0.545665		111	D	0.526	0.174	0.593763	0.498997	0.418744	0.3426	0.2122	0.432051
112	D	0.591	0.21	0.689403	0.570076	0.507622	0.374	0.2483	0.496733		112	G	0.457	0.14	0.562259	0.486286	0.319497	0.3494	0.208	0.397074
113	G	0.512	0.197	0.662777	0.568003	0.406101	0.384	0.2483	0.46353		113	T	0.416	0.137	0.512346	0.47442	0.220181	0.1914	0.2167	0.338508
114	A	0.488	0.177	0.629792	0.565622	0.302222	0.2193	0.2748	0.413289		114	V	0.327	0.115	0.464843	0.464317	0.127665	0.1298	0.2292	0.290471
115	M	0.439	0.162	0.611353	0.564081	0.202724	0.1583	0.2913	0.377793		115	V	0.267	0.086	0.471719	0.455197	0.084086	0.1298	0.1416	0.258234
116	V	0.368	0.126	0.622084	0.562604	0.143999	0.1583	0.1998	0.342465		116	D	0.194	0.073	0.475305	0.44684	0.056832	0.1137	0.0909	0.229596
117	D	0.256	0.082	0.642214	0.56166	0.104523	0.1424	0.138	0.307466		117	C	0.171	0.064	0.450834	0.437848	0.027667	0.1251	0.1018	0.219042
118	C	0.228	0.083	0.625056	0.560113	0.061908	0.1528	0.1566	0.297413		118	P	0.145	0.054	0.452068	0.428556	0.00532	0.0929	0.1018	0.204274
119	P	0.205	0.081	0.631476	0.558384	0.014533	0.1184	0.1602	0.281332		119	V	0.152	0.055	0.446865	0.420592	0.002926	0.0835	0.1349	0.206797
120	V	0.237	0.09	0.629934	0.557354	0.007717	0.0985	0.1698	0.283384		120	C	0.163	0.06	0.430111	0.415174	0.002518	0.1028	0.1292	0.207134
121	C	0.269	0.084	0.618967	0.558294	0.00517	0.1206	0.1698	0.290305		121	K	0.157	0.052	0.436803	0.410838	0.002309	0.1048	0.1088	0.203425
122	K	0.258	0.063	0.629337	0.560087	0.002379	0.1229	0.1532	0.28765		122	Q	0.167	0.075	0.435429	0.407541	0.002248	0.0605	0.1088	0.19692
123	Q	0.271	0.075	0.631031	0.562807	0.001991	0.0734	0.1495	0.281621		123	Q	0.17	0.077	0.464181	0.403085	0.002157	0.0372	0.1117	0.198054
124	Q	0.306	0.116	0.656311	0.563868	0.001566	0.0473	0.1602	0.289208		124	C	0.172	0.075	0.459738	0.400772	0.002628	0.0349	0.0813	0.19189
125	C	0.331	0.129	0.653632	0.565657	0.001808	0.0494	0.138	0.289916		125	F	0.185	0.08	0.463105	0.401019	0.002887	0.0433	0.0744	0.194952
126	Y	0.349	0.142	0.660975	0.56885	0.001946	0.0531	0.115	0.291478		126	S	0.208	0.082	0.470521	0.403896	0.002123	0.0581	0.0935	0.206023
127	S	0.381	0.142	0.671528	0.574135	0.00145	0.0704	0.1349	0.305569		127	K	0.269	0.101	0.478979	0.406582	0.002489	0.0518	0.0832	0.215342
128	K	0.451	0.147	0.685245	0.579536	0.002402	0.0631	0.124	0.317547		128	D	0.324	0.126	0.483225	0.408223	0.004845	0.1323	0.1732	0.254299
129	D	0.529	0.166	0.693332	0.584001	0.00382	0.1554	0.2333	0.366475		129	I	0.366	0.133	0.490252	0.409449	0.007054	0.1115	0.1495	0.255626
130	I	0.576	0.166	0.70384	0.588938	0.005629	0.1323	0.208	0.369118		130	V	0.373	0.13	0.496699	0.41353	0.009076	0.1298	0.1805	0.267101
131	V	0.579	0.153	0.71527	0.59677	0.007888	0.1501	0.2385	0.381255		131	E	0.384	0.127	0.515214	0.41912	0.015004	0.2503	0.3005	0.314023
132	E	0.586	0.134	0.734937	0.607101	0.012602	0.2817	0.3578	0.430023		132	N	0.369	0.103	0.522033	0.426664	0.052758	0.2364	0.2963	0.317192
133	N	0.6	0.141	0.74412	0.618532	0.068966	0.2849	0.3491	0.44427		133	Y	0.351	0.089	0.524356	0.433202	0.08544	0.2258	0.2531	0.31215
134	Y	0.576	0.119	0.750672	0.629063	0.120373	0.2715	0.3005	0.441351		134	F	0.308	0.09	0.535329	0.441308	0.115594	0.2258	0.2041	0.305022
135	F	0.539	0.137	0.762722	0.639312	0.170151	0.2715	0.282	0.444114		135	M	0.261	0.065	0.539894	0.450914	0.151826	0.3704	0.3005	0.345756
136	M	0.52	0.126	0.769561	0.649402	0.223864	0.4292	0.3885	0.496754		136	R	0.251	0.071	0.564383	0.461197	0.195586	0.4541	0.3762	0.383744
137	R	0.486	0.119	0.787504	0.658556	0.284424	0.5098	0.46	0.531047		137	D	0.28	0.081	0.588524	0.470484	0.244482	0.4725	0.3399	0.399315
138	D	0.515	0.126	0.803782	0.667166	0.351112	0.5254	0.4556	0.55301		138	S	0.301	0.105	0.6171	0.480833	0.25379	0.4541	0.3491	0.40932
139	S	0.579	0.146	0.826626	0.675781	0.370517	0.5098	0.4651	0.571137		139	G	0.346	0.141	0.647469	0.495478	0.256484	0.4441	0.3456	0.422522
140	G	0.666	0.143	0.843659	0.685884	0.378134	0.4979	0.46	0.588596		140	S	0.325	0.155	0.670146	0.513933	0.257717	0.5055	0.3578	0.438349
141	S	0.596	0.154	0.855223	0.696277	0.387723	0.562	0.4651	0.59372		141	K	0.336	0.175	0.684836	0.535473	0.255284	0.3631	0.3939	0.428099
142	K	0.579	0.178	0.862978	0.707485	0.398146	0.4087	0.4967	0.575501		142	A	0.361	0.172	0.703878	0.557358	0.232407	0.1759	0.3806	0.401857
143	A	0.591	0.181	0.870065	0.718474	0.374119	0.2164	0.4879	0.542993		143	A	0.354	0.151	0.722304	0.579584	0.248817	0.1759	0.2255	0.384351
144	S	0.586	0.185	0.877376	0.729503	0.393686	0.2164	0.3359	0.523144		144	T	0.33	0.132	0.722853	0.600543	0.258812	0.2399	0.1205	0.378768
145	S	0.574	0.183	0.878921	0.740414	0.409105	0.2817	0.2167	0.516807		145	D	0.33	0.159	0.727592	0.620217	0.25267	0.1476	0.1602	0.373047
146	D	0.583	0.158	0.882936	0.751571	0.409373	0.1791	0.27	0.512663		146	A	0.303	0.163	0.73551	0.638778	0.236831	0.1643	0.1732	0.37527
147	S	0.562	0.181	0.88638	0.763037	0.4005	0.1969	0.282	0.515136		147	Q	0.293	0.168	0.737553	0.656664	0.267855	0.1702	0.0478	0.362179
148	Q	0.547	0.187	0.887656	0.77441	0.445123	0.2034	0.1041	0.493615		148	D	0.298	0.171	0.730886	0.674054	0.304432	0.1611	0.0502	0.369779
149	D	0.545	0.205	0.88624	0.785153	0.501307	0.1942	0.1041	0.502667		149	A	0.25	0.136	0.731679	0.691158	0.338116	0.1476	0.0526	0.368526
150	A	0.504	0.202	0.882303	0.795327	0.552671	0.1791	0.1117	0.504184		150	N	0.22	0.118	0.738284	0.705644	0.351892	0.1731	0.0542	0.373853
151	N	0.468	0.194	0.878741	0.803548	0.551551	0.2034	0.1117	0.502823		151	Q	0.198	0.107	0.707051	0.717527	0.37027	0.1583	0.0455	0.366108
152	Q	0.406	0.175	0.854694	0.8095	0.560225	0.1881	0.0965	0.485836		152	C	0.2	0.119	0.698728	0.726681	0.334172	0.1643	0.0567	0.36343
153	C	0.378	0.184	0.839608	0.813107	0.506241	0.1942	0.1205	0.475276		153	C	0.213	0.135	0.68756	0.73463	0.29469	0.1791	0.0587	0.36128
154	C	0.377	0.188	0.821471	0.815478	0.444086	0.2094	0.124	0.465239		154	T	0.216	0.142	0.658922	0.742385	0.278769	0.1373	0.0677	0.350179
155	T	0.353	0.2	0.790925	0.818271	0.404467	0.1528	0.1117	0.438527		155	S	0.209	0.137	0.681659	0.750152	0.250847	0.0483	0.0771	0.336176
156	S	0.325	0.209	0.800449	0.82207	0.352717	0.0555	0.115	0.411789		156	C	0.217	0.146	0.696091	0.757836	0.218951	0.0349	0.0502	0.329163
157	C	0.329	0.227	0.806939	0.826613	0.297517	0.0405	0.0771	0.396278		157	E	0.219	0.149	0.698511	0.764926	0.201547	0.0424	0.0131	0.323247
158	E	0.327	0.238	0.799959	0.830814	0.255343	0.0443	0.0179	0.379219		158	D	0.222	0.141	0.703404	0.772154	0.193939	0.0153	0.0099	0.319449
159	D	0.327	0.225	0.799757	0.834683	0.222941	0.016	0.0137	0.369014		159	N	0.241	0.159	0.709558	0.77997	0.191906	0.0143	0.0102	0.324489
160	N	0.346	0.24	0.799602	0.838569	0.204367	0.0148	0.0141	0.369573		160	A	0.247	0.162	0.720461	0.789202	0.210313	0.0171	0.0026	0.331113
161	A	0.337	0.232	0.807403	0.843	0.215098	0.0174	0.0035	0.370567		161	P	0.247	0.164	0.726	0.798286	0.250119	0.0194	0.0028	0.340601
162	P	0.322	0.234	0.806502	0.847169	0.250119	0.0202	0.0038	0.374965		162	A	0.26	0.169	0.684692	0.807218	0.286929	0.0143	0.0029	0.342673
163	A	0.332	0.245	0.770014	0.850381	0.286929	0.0148	0.004	0.376354		163	T	0.266	0.158	0.67687	0.814182	0.308695	0.0146	0.0116	0.348658
164	T	0.327	0.229	0.759275	0.851597	0.308695	0.0151	0.0141	0.379295		164	S	0.265	0.154	0.702804	0.821552	0.33632	0.0433	0.0327	0.366946
165	S	0.318	0.207	0.777079	0.852188	0.33632	0.0454	0.0395	0.394748		165	Y	0.264	0.157	0.730746	0.827645	0.373947	0.0424	0.0078	0.374423
166	Y	0.332	0.189	0.790294	0.85233	0.373947	0.0443	0.0084	0.400212		166	C	0.251	0.15	0.730563	0.831806	0.398756	0.0163	0.0079	0.372721
167	C	0.311	0.173	0.785547	0.851858	0.398756	0.0165	0.0087	0.395394		167	V	0.238	0.148	0.733514	0.833071	0.40412	0.0356	0.0336	0.379651
168	V	0.295	0.165	0.782742	0.850274	0.40412	0.038	0.0387	0.401473		168	E	0.236	0.155	0.729572	0.83445	0.386073	0.0356	0.0079	0.371599
169	E	0.289	0.17	0.774424	0.848581	0.386073	0.038	0.0083	0.39073		169	C	0.244	0.154	0.729675	0.836145	0.39139	0.0294	0.0059	0.372752
170	C	0.292	0.165	0.76808	0.846686	0.39139	0.0313	0.0066	0.389343		170	S	0.241	0.146	0.744565	0.836899	0.388326	0.0294	0.0066	0.374465
171	S	0.269	0.159	0.770736	0.844265	0.388326	0.0313	0.007	0.385105		171	E	0.278	0.164	0.739889	0.835214	0.375423	0.0349	0.0069	0.378388
172	E	0.293	0.18	0.764037	0.840712	0.375423	0.0364	0.0074	0.386162		172	P	0.295	0.17	0.734722	0.831573	0.36252	0.0306	0.0053	0.376619
173	P	0.302	0.179	0.757656	0.836146	0.36252	0.0327	0.0059	0.38282		173	L	0.314	0.171	0.721733	0.82644	0.379377	0.0269	0.0069	0.379225
174	L	0.315	0.179	0.746477	0.829946	0.379377	0.0294	0.0074	0.3846		174	C	0.31	0.178	0.722956	0.819713	0.359066	0.0263	0.0074	0.374239
175	C	0.309	0.183	0.736747	0.821833	0.359066	0.0287	0.0079	0.377208		175	E	0.284	0.177	0.718062	0.811658	0.33233	0.0184	0.0055	0.361658
176	E	0.275	0.172	0.72589	0.812211	0.33233	0.0198	0.0061	0.361889		176	T	0.307	0.179	0.705752	0.802586	0.325883	0.0269	0.0075	0.362604
177	T	0.29	0.171	0.713137	0.801133	0.325883	0.0287	0.0079	0.361125		177	C	0.33	0.182	0.683926	0.793137	0.323735	0.078	0.0252	0.372333
178	C	0.309	0.178	0.68143	0.789414	0.323735	0.0851	0.0252	0.36898		178	V	0.306	0.176	0.648151	0.785573	0.27972	0.1048	0.0297	0.358991
179	V	0.287	0.161	0.643192	0.779189	0.27972	0.1115	0.0297	0.35505		179	E	0.301	0.157	0.646689	0.780181	0.259456	0.1007	0.0259	0.352321
180	E	0.285	0.148	0.640559	0.771313	0.259456	0.107	0.0259	0.348205		180	A	0.31	0.168	0.649288	0.776861	0.273422	0.2364	0.1088	0.392462
181	A	0.305	0.162	0.64223	0.765673	0.273422	0.247	0.106	0.389887		181	H	0.334	0.157	0.642588	0.774284	0.31064	0.2034	0.1041	0.394835
182	H	0.335	0.161	0.634484	0.760665	0.31064	0.2129	0.1018	0.392581		182	Q	0.382	0.161	0.645208	0.771767	0.282882	0.1942	0.0935	0.394926
183	Q	0.389	0.166	0.6359	0.756154	0.282882	0.2064	0.0909	0.393539		183	R	0.393	0.159	0.656335	0.76896	0.294087	0.1702	0.066	0.39143
184	R	0.413	0.172	0.647478	0.751648	0.294087	0.1791	0.0643	0.391602		184	V	0.4	0.154	0.66122	0.763545	0.343837	0.2164	0.0884	0.412234
185	V	0.422	0.16	0.652603	0.745137	0.343837	0.2224	0.0832	0.41153		185	K	0.37	0.162	0.666232	0.755861	0.410825	0.3807	0.27	0.475603
186	K	0.39	0.171	0.657478	0.736352	0.410825	0.391	0.2657	0.475226		186	Y	0.406	0.179	0.667215	0.745791	0.488301	0.3983	0.2558	0.493568
187	Y	0.429	0.184	0.658912	0.725174	0.484578	0.4087	0.2531	0.493244		187	T	0.42	0.173	0.664173	0.736696	0.590344	0.3807	0.27	0.510319
188	T	0.44	0.177	0.656314	0.71484	0.586278	0.391	0.2602	0.508105		188	K	0.42	0.21	0.661354	0.727575	0.674062	0.5577	0.4825	0.587199
189	K	0.436	0.215	0.653597	0.704413	0.669946	0.5758	0.4781	0.586309		189	D	0.424	0.2	0.65117	0.719201	0.739778	0.6089	0.4967	0.606625
190	D	0.439	0.198	0.643483	0.694712	0.735613	0.6227	0.4918	0.604551		190	H	0.433	0.181	0.641588	0.709704	0.780274	0.5992	0.4825	0.607711
191	H	0.444	0.171	0.634658	0.684048	0.775669	0.6136	0.4781	0.605013		191	T	0.493	0.168	0.631217	0.701236	0.867058	0.6375	0.5084	0.639735
192	T	0.503	0.155	0.620249	0.674407	0.862439	0.6531	0.4918	0.634166		192	V	0.577	0.123	0.637741	0.69285	0.933735	0.6322	0.5173	0.665138
193	V	0.587	0.117	0.624126	0.664843	0.928319	0.6482	0.5043	0.659465		193	R	0.609	0.13	0.645939	0.685974	0.969288	0.6427	0.5126	0.677584
194	R	0.622	0.13	0.630699	0.656721	0.963275	0.6531	0.5008	0.671099		194	S	0.599	0.167	0.66163	0.679659	0.975218	0.6427	0.5084	0.677768
195	S	0.608	0.167	0.645056	0.649168	0.968319	0.6576	0.4967	0.670807		195	T	0.59	0.185	0.676185	0.67358	0.91844	0.6948	0.5549	0.684651
196	T	0.597	0.187	0.656433	0.64217	0.911551	0.7036	0.5374	0.674692		196	G	0.652	0.219	0.662634	0.666489	0.863408	0.6375	0.5667	0.674789
197	G	0.651	0.218	0.644799	0.634435	0.851239	0.6482	0.5549	0.664096		197	P	0.621	0.2	0.674265	0.659038	0.812166	0.6375	0.6174	0.670228
198	P	0.612	0.201	0.655376	0.626616	0.794282	0.6482	0.6035	0.656662		198	A	0.661	0.196	0.659468	0.650863	0.751738	0.4652	0.5846	0.628811
199	A	0.649	0.198	0.640666	0.618109	0.728485	0.4725	0.5711	0.61331		199	K	0.627	0.199	0.657477	0.641314	0.742766	0.4801	0.5331	0.613626
200	K	0.613	0.204	0.637499	0.608394	0.717496	0.4831	0.5229	0.597065		200	S	0.672	0.194	0.635459	0.629155	0.689025	0.422	0.3578	0.567573
201	T	0.663	0.195	0.615542	0.596273	0.654571	0.4292	0.3456	0.550698		201	R	0.662	0.226	0.617771	0.614866	0.66522	0.422	0.3668	0.55811
202	R	0.642	0.226	0.594858	0.58209	0.628113	0.4292	0.3535	0.538294		202	D	0.604	0.217	0.58965	0.599652	0.645159	0.4186	0.3263	0.53056
203	D	0.578	0.217	0.564818	0.56688	0.606068	0.4292	0.3146	0.509928		203	G	0.558	0.248	0.555917	0.585094	0.622088	0.4652	0.3399	0.521033
204	G	0.542	0.256	0.529692	0.552158	0.580442	0.4725	0.3263	0.500515		204	E	0.543	0.253	0.519714	0.572078	0.645662	0.4685	0.3311	0.513342
205	E	0.532	0.258	0.494041	0.538945	0.602523	0.4725	0.3146	0.492435		205	R	0.447	0.219	0.486184	0.560461	0.65339	0.4979	0.3053	0.491706
206	R	0.445	0.227	0.460729	0.527485	0.609603	0.5055	0.2913	0.47327		206	T	0.393	0.166	0.442118	0.549153	0.615389	0.4409	0.3146	0.459193
207	T	0.393	0.163	0.41986	0.516663	0.573619	0.4476	0.3005	0.441874		207	V	0.328	0.164	0.408772	0.538245	0.57266	0.3983	0.3399	0.43098
208	V	0.32	0.161	0.390364	0.506585	0.536307	0.4051	0.3263	0.414109		208	Y	0.293	0.144	0.385968	0.526923	0.488943	0.3117	0.27	0.379422
209	Y	0.285	0.142	0.371033	0.496118	0.455046	0.3215	0.2531	0.363633		209	C	0.271	0.131	0.379491	0.513019	0.456146	0.247	0.2558	0.353743
210	C	0.262	0.127	0.367391	0.48317	0.431448	0.2575	0.2385	0.340002		210	N	0.241	0.111	0.357276	0.496509	0.381542	0.1349	0.2122	0.303904
211	N	0.232	0.104	0.348104	0.467633	0.360295	0.1424	0.1958	0.291039		211	V	0.224	0.114	0.353925	0.478592	0.295448	0.1399	0.1416	0.272244
212	V	0.215	0.106	0.344017	0.450677	0.276781	0.1476	0.1416	0.262612		212	H	0.203	0.114	0.320794	0.462058	0.213494	0.1373	0.0464	0.230508
213	H	0.191	0.101	0.311782	0.43517	0.198269	0.1424	0.0455	0.220687		213	K	0.203	0.115	0.314128	0.447097	0.142326	0.0618	0.049	0.202892
214	K	0.187	0.101	0.305124	0.421262	0.132305	0.0646	0.0478	0.193015		214	H	0.182	0.088	0.287303	0.433071	0.07923	0.0646	0.0502	0.182734
215	H	0.164	0.073	0.280065	0.408372	0.075482	0.069	0.0502	0.17452		215	E	0.159	0.076	0.276551	0.42134	0.057638	0.0605	0.0131	0.164688
216	E	0.142	0.063	0.269587	0.397736	0.057638	0.0646	0.0124	0.157327		216	P	0.12	0.057	0.262248	0.412059	0.052887	0.0405	0.0128	0.150082
217	P	0.109	0.05	0.255797	0.389556	0.052887	0.0433	0.0124	0.143823		217	L	0.106	0.051	0.279899	0.405497	0.041688	0.0414	0.0128	0.147881
218	L	0.099	0.046	0.272773	0.384102	0.041688	0.0443	0.0124	0.142377		218	V	0.097	0.05	0.256065	0.39884	0.019021	0.0248	0.0097	0.134238
219	V	0.091	0.046	0.248863	0.378684	0.019021	0.0258	0.0094	0.128795		219	L	0.087	0.048	0.219372	0.392545	0.015323	0.038	0.0141	0.127723
220	L	0.083	0.045	0.213333	0.373695	0.015323	0.0398	0.0137	0.123142		220	F	0.065	0.031	0.209738	0.385035	0.015879	0.0985	0.0124	0.131092
221	F	0.064	0.031	0.203923	0.367512	0.015879	0.1028	0.0121	0.127702		221	C	0.054	0.027	0.207508	0.377179	0.018527	0.0424	0.0124	0.118669
222	C	0.053	0.026	0.20183	0.360824	0.018527	0.0443	0.0121	0.115097		222	E	0.051	0.024	0.211359	0.367749	0.018935	0.0581	0.0179	0.120841
223	E	0.049	0.025	0.204193	0.352566	0.018935	0.0592	0.0173	0.116866		223	S	0.053	0.025	0.239567	0.358685	0.018961	0.0389	0.0055	0.119102
224	S	0.051	0.026	0.231934	0.34468	0.018961	0.0405	0.0055	0.115429		224	C	0.055	0.028	0.238524	0.350048	0.018912	0.0424	0.0062	0.118514
225	C	0.054	0.029	0.231231	0.33729	0.018912	0.0443	0.0061	0.115306		225	D	0.053	0.023	0.219704	0.34334	0.016277	0.0372	0.0035	0.11217
226	D	0.051	0.023	0.216322	0.331819	0.016277	0.0389	0.0035	0.109636		226	T	0.059	0.024	0.209978	0.338628	0.011563	0.038	0.0035	0.110111
227	T	0.058	0.024	0.205696	0.328334	0.011563	0.0398	0.0035	0.107816		227	L	0.073	0.031	0.217351	0.335193	0.010799	0.032	0.0024	0.111791
228	L	0.071	0.03	0.213406	0.32614	0.010799	0.0334	0.0022	0.109491		228	T	0.086	0.04	0.225903	0.330471	0.00854	0.0473	0.0029	0.116852
229	T	0.083	0.039	0.219932	0.322684	0.00854	0.0494	0.0029	0.114409		229	C	0.088	0.039	0.228414	0.325181	0.007044	0.0676	0.0038	0.120007
230	C	0.087	0.038	0.223275	0.318597	0.007044	0.069	0.0038	0.118119		230	R	0.091	0.043	0.236042	0.321157	0.004309	0.0948	0.0062	0.125585
231	R	0.09	0.04	0.232449	0.315607	0.004309	0.0967	0.0062	0.124211		231	D	0.108	0.047	0.263995	0.32075	0.003963	0.107	0.0086	0.135385
232	D	0.108	0.045	0.263338	0.316036	0.003963	0.1092	0.0084	0.134823		232	C	0.133	0.071	0.291384	0.322944	0.004358	0.2129	0.0327	0.166214
233	C	0.132	0.068	0.290858	0.318994	0.004358	0.2164	0.0327	0.165885		233	Q	0.17	0.092	0.317923	0.326463	0.004875	0.1399	0.0182	0.162893
234	Q	0.168	0.089	0.317589	0.323367	0.004875	0.1424	0.0182	0.162405		234	L	0.213	0.077	0.355778	0.329447	0.005507	0.1048	0.0179	0.171072
235	L	0.21	0.074	0.355543	0.32733	0.005507	0.107	0.0179	0.170547		235	N	0.252	0.105	0.386511	0.331851	0.005867	0.2064	0.0363	0.203155
236	N	0.25	0.103	0.386394	0.33078	0.005867	0.2094	0.0363	0.203123		236	A	0.268	0.098	0.402528	0.334694	0.010586	0.2064	0.0226	0.207468
237	A	0.266	0.098	0.402528	0.334345	0.010586	0.2094	0.0226	0.207577		237	H	0.282	0.104	0.412169	0.34067	0.011891	0.1914	0.0252	0.210555
238	H	0.281	0.104	0.412169	0.340589	0.011891	0.1942	0.0252	0.210841		238	K	0.245	0.094	0.425441	0.34894	0.014939	0.2002	0.0395	0.212337
239	K	0.245	0.095	0.425256	0.348732	0.014939	0.2064	0.0395	0.213305		239	D	0.197	0.075	0.419147	0.360084	0.027892	0.2034	0.035	0.207087
240	D	0.196	0.072	0.418671	0.359665	0.027892	0.2064	0.035	0.207271		240	H	0.152	0.066	0.410658	0.372862	0.045493	0.3392	0.0813	0.233586
241	H	0.149	0.064	0.410039	0.372074	0.045493	0.3426	0.0813	0.233418		241	Q	0.123	0.05	0.40638	0.387108	0.062699	0.3356	0.0884	0.233865
242	Q	0.119	0.047	0.405306	0.385759	0.062699	0.3426	0.0884	0.233961		242	Y	0.129	0.056	0.404783	0.401253	0.074995	0.3321	0.0909	0.238838
243	Y	0.126	0.055	0.40291	0.399184	0.074995	0.3392	0.0909	0.238865		243	Q	0.136	0.057	0.395741	0.414268	0.086829	0.4619	0.2432	0.289656
244	Q	0.135	0.057	0.391597	0.411346	0.086829	0.4685	0.2432	0.289412		244	F	0.156	0.055	0.396801	0.42702	0.108492	0.3983	0.2432	0.288302
245	F	0.155	0.058	0.391906	0.423103	0.108492	0.4017	0.2483	0.288083		245	L	0.159	0.038	0.411998	0.438543	0.114687	0.3948	0.3311	0.308355
246	L	0.157	0.04	0.405786	0.433366	0.114687	0.3983	0.3311	0.306706		246	E	0.173	0.047	0.410517	0.449539	0.11874	0.3667	0.2602	0.296449
247	E	0.171	0.051	0.402747	0.442981	0.11874	0.374	0.2657	0.295861		247	D	0.196	0.062	0.395845	0.460982	0.12427	0.384	0.2292	0.298383
248	D	0.193	0.066	0.387012	0.452995	0.12427	0.3872	0.2333	0.296296		248	A	0.203	0.073	0.409065	0.473069	0.159744	0.3149	0.2292	0.298163
249	A	0.2	0.074	0.398169	0.463639	0.159744	0.3215	0.2292	0.295375		249	V	0.233	0.095	0.423443	0.486935	0.184681	0.2715	0.2333	0.305477
250	V	0.229	0.095	0.408655	0.476171	0.184681	0.2783	0.2385	0.302551		250	R	0.261	0.115	0.442162	0.502133	0.21038	0.268	0.1698	0.308912
251	R	0.257	0.114	0.424061	0.490082	0.21038	0.2715	0.1732	0.304371		251	N	0.292	0.119	0.448195	0.520075	0.295458	0.2575	0.1416	0.325805
252	N	0.284	0.118	0.429603	0.50683	0.295458	0.2645	0.1456	0.320998		252	Q	0.288	0.104	0.471913	0.539816	0.393443	0.1969	0.1495	0.339929
253	Q	0.277	0.103	0.452259	0.52538	0.393443	0.2034	0.1532	0.334114		253	R	0.278	0.113	0.484181	0.560941	0.480084	0.2609	0.2167	0.380134
254	R	0.274	0.114	0.46276	0.545367	0.480084	0.2645	0.2209	0.374602		254	K	0.288	0.131	0.468484	0.582618	0.573618	0.2645	0.1532	0.388403
255	K	0.281	0.129	0.447419	0.566032	0.573618	0.268	0.1566	0.382111		255	L	0.279	0.136	0.475902	0.60435	0.672221	0.346	0.2432	0.436779
256	L	0.27	0.132	0.451447	0.586806	0.672221	0.3494	0.2432	0.428846		256	L	0.254	0.113	0.474038	0.624865	0.768077	0.4119	0.3146	0.47458
257	L	0.243	0.11	0.44781	0.606292	0.768077	0.4149	0.3146	0.46578		257	A	0.257	0.089	0.456225	0.643468	0.798188	0.391	0.3184	0.47738
258	A	0.241	0.089	0.42896	0.623677	0.798188	0.391	0.3184	0.466871		258	S	0.261	0.068	0.490497	0.660347	0.864791	0.3872	0.3399	0.500623
259	S	0.246	0.07	0.460038	0.63916	0.864791	0.3872	0.3456	0.490465		259	L	0.287	0.086	0.520819	0.67691	0.930942	0.3392	0.3456	0.516745
260	L	0.27	0.088	0.488862	0.654073	0.930497	0.3392	0.3491	0.505289		260	V	0.302	0.097	0.555286	0.694271	0.932036	0.3872	0.3939	0.544115
261	V	0.282	0.096	0.520582	0.669797	0.927951	0.3872	0.3992	0.531122		261	K	0.318	0.085	0.555675	0.711516	0.920223	0.384	0.3184	0.534636
262	K	0.301	0.088	0.521086	0.685398	0.912498	0.3872	0.3225	0.521614		262	R	0.368	0.11	0.586459	0.727948	0.868634	0.374	0.3146	0.53994
263	R	0.351	0.114	0.550767	0.700327	0.855598	0.391	0.3184	0.527849		263	L	0.406	0.125	0.609655	0.742276	0.823652	0.3774	0.3184	0.546231
264	L	0.383	0.131	0.573114	0.712803	0.805263	0.391	0.3225	0.53128		264	G	0.412	0.139	0.621857	0.755128	0.827678	0.3774	0.3225	0.552761
265	G	0.385	0.145	0.580685	0.723491	0.808935	0.3948	0.3359	0.538135		265	D	0.406	0.145	0.636922	0.767437	0.832535	0.3807	0.3096	0.555532
266	D	0.377	0.147	0.590933	0.733495	0.813437	0.3983	0.3225	0.539277		266	K	0.423	0.152	0.663116	0.778913	0.864059	0.3872	0.3885	0.584131
267	K	0.388	0.151	0.612068	0.74263	0.844723	0.4051	0.4037	0.566037		267	H	0.466	0.148	0.671943	0.787702	0.864801	0.4541	0.4458	0.615058
268	H	0.422	0.147	0.616673	0.748946	0.845209	0.4725	0.4556	0.593488		268	A	0.489	0.151	0.673751	0.793736	0.865937	0.4725	0.3992	0.615687
269	A	0.444	0.149	0.612667	0.752409	0.846655	0.4864	0.4116	0.592289		269	T	0.503	0.163	0.676204	0.799657	0.8648	0.4725	0.4078	0.62066
270	T	0.46	0.159	0.616013	0.75601	0.845526	0.4864	0.4149	0.596475		270	L	0.529	0.165	0.700263	0.80536	0.865425	0.4582	0.4781	0.639391
271	L	0.491	0.159	0.642813	0.759675	0.846525	0.4725	0.4918	0.617386		271	Q	0.533	0.162	0.721654	0.809448	0.909247	0.5139	0.5374	0.670775
272	Q	0.494	0.158	0.664129	0.762233	0.892748	0.5296	0.5514	0.649018		272	K	0.575	0.175	0.736622	0.811943	0.950044	0.5176	0.4458	0.672835
273	K	0.533	0.176	0.681386	0.763609	0.935989	0.5342	0.46	0.651364		273	S	0.622	0.165	0.753214	0.814966	0.910003	0.4541	0.4513	0.667597
274	N	0.582	0.171	0.696299	0.766086	0.887231	0.4725	0.4651	0.644869		274	T	0.669	0.176	0.764866	0.819955	0.884386	0.5254	0.5253	0.698151
275	T	0.629	0.189	0.707479	0.770807	0.854433	0.5419	0.5331	0.672787		275	K	0.684	0.194	0.755017	0.825783	0.877795	0.5296	0.4556	0.687966
276	K	0.641	0.214	0.692134	0.776713	0.845694	0.5456	0.4703	0.661907		276	E	0.675	0.203	0.756647	0.833509	0.878691	0.4652	0.46	0.678175
277	E	0.625	0.228	0.692011	0.784815	0.846779	0.4801	0.4749	0.650601		277	V	0.679	0.197	0.761484	0.841351	0.878915	0.4685	0.4513	0.680092
278	V	0.628	0.221	0.695976	0.793094	0.84708	0.4831	0.4651	0.652058		278	R	0.691	0.177	0.757938	0.846571	0.891898	0.4619	0.3717	0.670168
279	R	0.645	0.211	0.690092	0.799033	0.863638	0.4766	0.3847	0.643177		279	S	0.7	0.189	0.745796	0.849303	0.896679	0.4831	0.4037	0.679763
280	S	0.653	0.223	0.680981	0.802807	0.869892	0.4979	0.4149	0.653247		280	S	0.691	0.193	0.74351	0.848689	0.900347	0.422	0.4116	0.669524
281	S	0.647	0.223	0.683354	0.803528	0.87647	0.4409	0.4245	0.645959		281	I	0.658	0.161	0.730389	0.846261	0.903216	0.4979	0.4879	0.687278
282	I	0.611	0.187	0.673931	0.802387	0.882249	0.5139	0.5008	0.664044		282	R	0.649	0.159	0.710139	0.841711	0.937973	0.4369	0.4203	0.666004
283	R	0.605	0.179	0.656453	0.799031	0.926078	0.4507	0.4333	0.645094		283	Q	0.616	0.169	0.69705	0.837175	0.958998	0.4369	0.4116	0.659621
284	Q	0.574	0.179	0.652425	0.795686	0.954638	0.4541	0.4245	0.642558		284	V	0.613	0.154	0.687057	0.832388	0.961723	0.3807	0.3359	0.635128
285	V	0.57	0.157	0.648527	0.792037	0.959749	0.384	0.3456	0.616652		285	S	0.575	0.15	0.669961	0.82485	0.900113	0.384	0.3456	0.616587
286	S	0.533	0.15	0.635726	0.785511	0.898206	0.384	0.3491	0.597591		286	D	0.555	0.143	0.659503	0.816267	0.814323	0.3566	0.27	0.578615
287	D	0.522	0.149	0.621966	0.777886	0.812474	0.3599	0.2748	0.561504		287	V	0.54	0.162	0.660079	0.806719	0.723391	0.3356	0.282	0.557965
288	V	0.511	0.168	0.623345	0.769367	0.721598	0.3356	0.2865	0.541235		288	Q	0.506	0.192	0.649195	0.797832	0.638899	0.3149	0.3359	0.540454
289	Q	0.484	0.19	0.610476	0.761698	0.638899	0.3149	0.3399	0.524979		289	K	0.52	0.203	0.629619	0.789104	0.539553	0.2399	0.3005	0.503113
290	K	0.496	0.202	0.591524	0.754365	0.539553	0.2399	0.3053	0.487774		290	R	0.53	0.218	0.613425	0.78229	0.456234	0.2436	0.2167	0.473708
291	R	0.506	0.213	0.576071	0.749201	0.456234	0.2436	0.2167	0.457968		291	V	0.534	0.22	0.601879	0.777234	0.396485	0.1731	0.1495	0.4387
292	V	0.511	0.212	0.564876	0.745783	0.396485	0.1731	0.1532	0.424074		292	Q	0.528	0.241	0.572634	0.772457	0.318233	0.2193	0.2209	0.438587
293	Q	0.509	0.223	0.535893	0.74265	0.318233	0.2193	0.2255	0.425096		293	V	0.557	0.219	0.528985	0.767157	0.221126	0.2193	0.1416	0.405861
294	V	0.532	0.203	0.493329	0.738853	0.221126	0.2193	0.1456	0.391701		294	D	0.506	0.233	0.545276	0.762138	0.221436	0.2193	0.1322	0.397725
295	D	0.473	0.208	0.508875	0.735686	0.221436	0.2224	0.1349	0.382716		295	V	0.473	0.24	0.552528	0.757383	0.304862	0.2002	0.1844	0.412062
296	V	0.44	0.209	0.517269	0.733094	0.304862	0.2034	0.1878	0.397738		296	K	0.461	0.221	0.551139	0.752676	0.363778	0.2164	0.1766	0.420266
297	K	0.434	0.182	0.517965	0.730692	0.363778	0.2164	0.1805	0.407222		297	M	0.475	0.201	0.534782	0.745489	0.422695	0.2164	0.124	0.419728
298	M	0.444	0.175	0.503172	0.725846	0.422695	0.2164	0.1266	0.406452		298	A	0.457	0.203	0.522715	0.737366	0.495972	0.2715	0.1805	0.444176
299	A	0.428	0.179	0.493417	0.720197	0.495972	0.2715	0.1805	0.431598		299	I	0.46	0.188	0.534053	0.727313	0.543159	0.268	0.1766	0.451521
300	I	0.429	0.168	0.507991	0.712797	0.543159	0.268	0.1805	0.440241		300	L	0.443	0.18	0.544814	0.716898	0.566775	0.2645	0.1698	0.450964
301	L	0.411	0.162	0.522212	0.704827	0.566775	0.268	0.1698	0.440436		301	Q	0.437	0.194	0.567672	0.705581	0.587616	0.2034	0.1698	0.445178
302	Q	0.408	0.178	0.54936	0.69576	0.587616	0.2064	0.1698	0.436156		302	I	0.431	0.201	0.549602	0.694586	0.652052	0.1881	0.2292	0.457423
303	I	0.406	0.186	0.533349	0.686664	0.652052	0.1881	0.2292	0.449227		303	M	0.407	0.187	0.509404	0.683974	0.62722	0.1349	0.1732	0.422616
304	M	0.388	0.174	0.493734	0.677732	0.62722	0.1373	0.1766	0.416764		304	K	0.403	0.196	0.512308	0.674473	0.544088	0.1942	0.1766	0.417445
305	K	0.39	0.188	0.506976	0.669497	0.544088	0.1942	0.1766	0.41356		305	E	0.416	0.21	0.528309	0.666783	0.539388	0.1942	0.1266	0.41188
306	E	0.406	0.197	0.523778	0.662927	0.539388	0.1942	0.1266	0.408815		306	L	0.419	0.206	0.528654	0.660323	0.537565	0.2292	0.1844	0.426524
307	L	0.41	0.188	0.525419	0.657384	0.537565	0.2292	0.1844	0.423995		307	N	0.442	0.19	0.530001	0.654659	0.543922	0.2292	0.1805	0.430047
308	N	0.427	0.178	0.527578	0.652604	0.543922	0.2292	0.1805	0.426801		308	K	0.447	0.193	0.526506	0.650453	0.577881	0.2541	0.1766	0.438757
309	K	0.433	0.179	0.525216	0.649342	0.577881	0.2541	0.1766	0.436023		309	R	0.406	0.181	0.528685	0.648069	0.613881	0.2164	0.1998	0.435473
310	R	0.396	0.172	0.528685	0.647669	0.613881	0.2164	0.1998	0.433739		310	G	0.37	0.168	0.52587	0.645064	0.670567	0.2918	0.282	0.464217
311	G	0.362	0.164	0.52587	0.645064	0.670567	0.2951	0.282	0.463434		311	R	0.348	0.153	0.497661	0.642279	0.687288	0.3704	0.2913	0.472821
312	R	0.342	0.15	0.497661	0.642279	0.687288	0.3704	0.2913	0.471821		312	V	0.374	0.139	0.525621	0.639001	0.752813	0.3667	0.2963	0.492406
313	V	0.369	0.137	0.525621	0.639001	0.752813	0.3704	0.2963	0.492189		313	L	0.369	0.145	0.524717	0.634572	0.830958	0.4541	0.3717	0.530841
314	L	0.367	0.144	0.524717	0.634572	0.830958	0.4541	0.3717	0.530508		314	V	0.343	0.133	0.512411	0.62602	0.859226	0.4831	0.3992	0.53716
315	V	0.341	0.131	0.512411	0.62602	0.859226	0.4864	0.3992	0.537376		315	N	0.351	0.124	0.517749	0.613177	0.869443	0.4864	0.3939	0.538612
316	N	0.35	0.123	0.517749	0.613177	0.869443	0.4901	0.3939	0.539061		316	D	0.383	0.141	0.529268	0.598736	0.87148	0.4864	0.4037	0.545431
317	D	0.381	0.14	0.529268	0.598736	0.87148	0.4864	0.4037	0.545097		317	A	0.455	0.136	0.548944	0.582265	0.856567	0.494	0.4749	0.568613
318	A	0.454	0.135	0.548944	0.582265	0.856567	0.494	0.4749	0.568446		318	Q	0.46	0.135	0.552421	0.56627	0.840017	0.4831	0.46	0.560301
319	Q	0.458	0.135	0.552421	0.56627	0.840017	0.4864	0.46	0.560518		319	K	0.509	0.13	0.559237	0.55113	0.807634	0.4864	0.3885	0.550317
320	K	0.509	0.129	0.559237	0.55113	0.807634	0.4864	0.3885	0.550317		320	V	0.525	0.131	0.584132	0.537628	0.79413	0.494	0.3939	0.554798
321	V	0.526	0.131	0.584132	0.537628	0.79413	0.494	0.3939	0.554965		321	T	0.524	0.149	0.618233	0.524164	0.783656	0.5098	0.3806	0.556742
322	T	0.523	0.149	0.618233	0.524164	0.783656	0.5139	0.3806	0.557259		322	E	0.568	0.153	0.639081	0.509614	0.759973	0.4119	0.3847	0.545545
323	E	0.568	0.153	0.639081	0.509614	0.759973	0.4119	0.3847	0.545545		323	G	0.58	0.164	0.682932	0.494125	0.736357	0.4801	0.4556	0.571519
324	G	0.58	0.164	0.682932	0.494125	0.736357	0.4801	0.4556	0.571519		324	Q	0.599	0.171	0.67858	0.47738	0.721596	0.5342	0.4333	0.574009
325	Q	0.601	0.171	0.67858	0.47738	0.721596	0.5342	0.4333	0.574343		325	Q	0.619	0.168	0.662997	0.460022	0.706835	0.6183	0.4967	0.593976
326	Q	0.62	0.168	0.662997	0.460022	0.706835	0.6183	0.4967	0.594142		326	E	0.567	0.165	0.641164	0.442576	0.692283	0.6043	0.4651	0.568737
327	E	0.568	0.166	0.641164	0.442576	0.692283	0.6043	0.4651	0.568904		327	R	0.518	0.156	0.633518	0.424927	0.673442	0.5055	0.46	0.535898
328	R	0.519	0.156	0.633518	0.424927	0.673442	0.5055	0.46	0.536065		328	L	0.441	0.14	0.597814	0.410481	0.671746	0.5382	0.4879	0.524523
329	L	0.442	0.14	0.597814	0.410481	0.671746	0.5419	0.4879	0.525307		329	E	0.32	0.094	0.558291	0.399062	0.665031	0.5382	0.4116	0.482031
330	E	0.321	0.095	0.558291	0.399062	0.665031	0.5419	0.4116	0.482814		330	R	0.304	0.088	0.517274	0.391429	0.643337	0.5533	0.4116	0.470157
331	R	0.304	0.089	0.517274	0.391429	0.643337	0.5533	0.4116	0.470157		331	Q	0.289	0.082	0.473336	0.382989	0.610762	0.6375	0.4651	0.476448
332	Q	0.29	0.082	0.473336	0.382989	0.610762	0.6427	0.4651	0.477481		332	H	0.308	0.085	0.420277	0.37336	0.56731	0.6482	0.4703	0.464575
333	H	0.309	0.086	0.420277	0.37336	0.56731	0.6531	0.4703	0.465558		333	W	0.343	0.11	0.397044	0.363234	0.5379	0.662	0.4781	0.463546
334	W	0.342	0.108	0.397044	0.363234	0.5379	0.6661	0.4781	0.464063		334	T	0.305	0.113	0.418427	0.352251	0.466213	0.562	0.4703	0.429032
335	T	0.303	0.111	0.418427	0.352251	0.466213	0.562	0.4703	0.428699		335	M	0.314	0.102	0.45498	0.338738	0.394895	0.4801	0.4703	0.408835
336	M	0.311	0.099	0.45498	0.338738	0.394895	0.4831	0.4703	0.408835		336	T	0.321	0.09	0.481862	0.321523	0.327176	0.4801	0.3885	0.386693
337	T	0.319	0.09	0.481862	0.321523	0.327176	0.4831	0.3885	0.38686		337	K	0.341	0.083	0.495777	0.301765	0.25723	0.3807	0.3096	0.347679
338	K	0.337	0.084	0.495777	0.301765	0.25723	0.384	0.3096	0.347562		338	I	0.347	0.071	0.512883	0.281359	0.187279	0.3599	0.3053	0.332287
339	I	0.345	0.073	0.512883	0.281359	0.187279	0.3631	0.3053	0.332487		339	Q	0.308	0.063	0.519099	0.260584	0.12928	0.433	0.282	0.321994
340	Q	0.309	0.064	0.519099	0.260584	0.12928	0.4369	0.282	0.322811		340	K	0.32	0.072	0.481697	0.24047	0.082442	0.3356	0.2602	0.286735
341	K	0.322	0.069	0.481697	0.24047	0.082442	0.3426	0.2602	0.288235		341	H	0.311	0.126	0.449099	0.222493	0.047653	0.3149	0.2657	0.268474
342	H	0.312	0.126	0.449099	0.222493	0.047653	0.3215	0.2657	0.269741		342	Q	0.263	0.146	0.397113	0.205224	0.005897	0.2399	0.1602	0.211889
343	Q	0.262	0.146	0.397113	0.205224	0.005897	0.247	0.1602	0.212906		343	E	0.178	0.105	0.336016	0.189379	0.006403	0.2328	0.1266	0.1782
344	E	0.178	0.105	0.336016	0.189379	0.006403	0.2399	0.1266	0.179383		344	H	0.12	0.069	0.279722	0.174995	0.008205	0.3286	0.1205	0.172004
345	H	0.121	0.07	0.279722	0.174995	0.008205	0.3321	0.1205	0.172754		345	I	0.1	0.051	0.239415	0.164226	0.012087	0.3321	0.1205	0.161388
346	I	0.101	0.052	0.239415	0.164226	0.012087	0.3392	0.1205	0.162738		346	L	0.098	0.046	0.191331	0.157112	0.01644	0.374	0.1322	0.161514
347	L	0.101	0.049	0.191331	0.157112	0.01644	0.3774	0.1322	0.16258		347	R	0.106	0.037	0.181103	0.153154	0.021351	0.384	0.1292	0.162468
348	R	0.109	0.039	0.181103	0.153154	0.021351	0.391	0.1292	0.164135		348	F	0.097	0.036	0.183392	0.151773	0.0265	0.384	0.1292	0.161977
349	F	0.097	0.036	0.183392	0.151773	0.0265	0.391	0.1292	0.163144		349	A	0.08	0.025	0.177378	0.150618	0.02913	0.4441	0.1921	0.178888
350	A	0.08	0.025	0.177378	0.150618	0.02913	0.4507	0.1921	0.179988		350	S	0.084	0.022	0.175839	0.147648	0.028704	0.374	0.1844	0.165765
351	S	0.084	0.022	0.175839	0.147648	0.028704	0.3774	0.1844	0.166332		351	W	0.106	0.038	0.202877	0.142426	0.02751	0.3053	0.1602	0.157386
352	W	0.106	0.038	0.202877	0.142426	0.02751	0.3117	0.1602	0.158452		352	A	0.114	0.036	0.246108	0.136037	0.026468	0.2292	0.0935	0.140885
353	A	0.114	0.037	0.246108	0.136037	0.026468	0.2364	0.0935	0.142086		353	L	0.13	0.04	0.286607	0.129461	0.023761	0.2258	0.0502	0.140971
354	L	0.127	0.038	0.286607	0.129461	0.023761	0.2328	0.0502	0.141638		354	E	0.111	0.035	0.330083	0.123724	0.01902	0.2193	0.0279	0.138505
355	E	0.11	0.033	0.330083	0.123724	0.01902	0.2258	0.0279	0.139421		355	S	0.119	0.035	0.387462	0.119047	0.014593	0.2064	0.0279	0.145734
356	S	0.117	0.033	0.387462	0.119047	0.014593	0.2129	0.0279	0.146484		356	D	0.12	0.034	0.402544	0.115533	0.009565	0.2129	0.0464	0.151157
357	D	0.119	0.032	0.402544	0.115533	0.009565	0.2193	0.0464	0.152057		357	N	0.131	0.041	0.424577	0.112533	0.004294	0.2129	0.0789	0.160701
358	N	0.13	0.041	0.424577	0.112533	0.004294	0.2193	0.0789	0.161601		358	N	0.137	0.047	0.414992	0.10992	0.00125	0.1399	0.0425	0.140927
359	N	0.137	0.048	0.414992	0.10992	0.00125	0.1449	0.0425	0.14176		359	T	0.125	0.042	0.370969	0.107119	0.001087	0.1424	0.0425	0.131512
360	T	0.124	0.041	0.370969	0.107119	0.001087	0.1476	0.0425	0.132212		360	A	0.119	0.038	0.313952	0.103987	0.001451	0.1643	0.0259	0.121432
361	A	0.119	0.038	0.313952	0.103987	0.001451	0.1702	0.0259	0.122415		361	L	0.108	0.034	0.271597	0.099623	0.001199	0.1162	0.0109	0.101253
362	L	0.108	0.034	0.271597	0.099623	0.001199	0.1206	0.0109	0.101986		362	L	0.103	0.037	0.21712	0.095443	0.000907	0.1942	0.0297	0.106728
363	L	0.103	0.037	0.21712	0.095443	0.000907	0.2034	0.0297	0.108262		363	L	0.088	0.027	0.183369	0.092277	0.000909	0.2164	0.0167	0.0996092
364	L	0.088	0.026	0.183369	0.092277	0.000909	0.2224	0.0167	0.100609		364	S	0.07	0.017	0.16204	0.090724	0.000946	0.268	0.0316	0.103885
365	S	0.07	0.017	0.16204	0.090724	0.000946	0.2752	0.0316	0.105085		365	K	0.064	0.021	0.146621	0.090149	0.001001	0.1942	0.0297	0.0876118
366	K	0.064	0.021	0.146621	0.090149	0.001001	0.2034	0.0297	0.0891452		366	K	0.059	0.019	0.139609	0.089999	0.001043	0.1969	0.0245	0.0851752
367	K	0.06	0.019	0.139609	0.089999	0.001043	0.2034	0.0245	0.0864252		367	L	0.055	0.019	0.121272	0.089885	0.000995	0.1671	0.0124	0.074442
368	L	0.056	0.02	0.121272	0.089885	0.000995	0.1731	0.0124	0.0756087		368	I	0.047	0.017	0.110551	0.089742	0.001024	0.107	0.0121	0.0612362
369	I	0.048	0.017	0.110551	0.089742	0.001024	0.1115	0.0121	0.0621528		369	Y	0.044	0.017	0.098584	0.089242	0.00055	0.0704	0.0086	0.051896
370	Y	0.045	0.018	0.098584	0.089242	0.00055	0.0749	0.0086	0.0528127		370	F	0.055	0.024	0.085198	0.088301	0.00071	0.0749	0.0055	0.0516015
371	F	0.055	0.023	0.085198	0.088301	0.00071	0.078	0.0055	0.0521182		371	Q	0.055	0.018	0.076099	0.087042	0.000993	0.0985	0.0038	0.0535723
372	Q	0.056	0.019	0.076099	0.087042	0.000993	0.1048	0.0038	0.054789		372	L	0.063	0.021	0.072935	0.085564	0.001503	0.1048	0.0079	0.0559503
373	L	0.064	0.022	0.072935	0.085564	0.001503	0.1115	0.0079	0.0572337		373	H	0.065	0.022	0.071594	0.083912	0.004334	0.1583	0.0182	0.06689
374	H	0.067	0.024	0.071594	0.083912	0.004334	0.1643	0.0182	0.0682233		374	R	0.075	0.033	0.067962	0.082106	0.042868	0.2436	0.0212	0.0887893
375	R	0.077	0.035	0.067962	0.082106	0.042868	0.2503	0.0212	0.0902393		375	A	0.078	0.029	0.081824	0.080382	0.090398	0.2541	0.0218	0.101084
376	A	0.08	0.031	0.081824	0.080382	0.090398	0.2609	0.0218	0.102551		376	L	0.09	0.031	0.112229	0.078979	0.144328	0.2575	0.0268	0.118306
377	L	0.092	0.032	0.112229	0.078979	0.144328	0.2645	0.0268	0.119806		377	K	0.107	0.035	0.147128	0.078152	0.198215	0.268	0.0259	0.137399
378	K	0.108	0.034	0.147128	0.078152	0.198215	0.2715	0.0259	0.138149		378	M	0.15	0.051	0.199739	0.077796	0.252089	0.3053	0.0478	0.172121
379	M	0.151	0.05	0.199739	0.077796	0.252089	0.3087	0.0478	0.172854		379	I	0.191	0.081	0.256395	0.077889	0.256195	0.374	0.0884	0.207313
380	I	0.19	0.079	0.256395	0.077889	0.256195	0.3774	0.0884	0.207713		380	V	0.213	0.098	0.302856	0.078045	0.282571	0.3631	0.1205	0.226679
381	V	0.211	0.095	0.302856	0.078045	0.282571	0.3704	0.1205	0.227562		381	D	0.252	0.132	0.349335	0.079031	0.285107	0.4619	0.2041	0.271912
382	D	0.25	0.127	0.349335	0.079031	0.285107	0.4685	0.2041	0.272679		382	P	0.276	0.146	0.391187	0.080961	0.285225	0.3599	0.1205	0.252296
383	P	0.274	0.141	0.391187	0.080961	0.285225	0.3631	0.1205	0.252496		383	V	0.286	0.143	0.413867	0.083345	0.252122	0.4409	0.208	0.280706
384	V	0.282	0.139	0.413867	0.083345	0.252122	0.4409	0.208	0.280039		384	E	0.254	0.114	0.401891	0.086204	0.204744	0.3599	0.1456	0.242056
385	E	0.249	0.109	0.401891	0.086204	0.204744	0.3599	0.1456	0.241223		385	P	0.224	0.069	0.424772	0.089602	0.150975	0.374	0.1635	0.237808
386	P	0.216	0.065	0.424772	0.089869	0.150975	0.3704	0.1635	0.235919		386	H	0.198	0.063	0.428252	0.094659	0.097083	0.3704	0.1349	0.220549
387	H	0.19	0.065	0.42831	0.095537	0.097083	0.3704	0.1349	0.219372		387	G	0.168	0.074	0.399112	0.099605	0.043261	0.3426	0.2122	0.210796
388	G	0.163	0.073	0.399236	0.101291	0.043261	0.3392	0.2122	0.209698		388	E	0.128	0.062	0.363018	0.104967	0.038998	0.3494	0.1958	0.196697
389	E	0.125	0.061	0.363203	0.107431	0.038998	0.346	0.1958	0.196072		389	M	0.099	0.045	0.342636	0.110073	0.012543	0.374	0.1732	0.185242
390	M	0.096	0.042	0.342841	0.113243	0.012543	0.3704	0.1732	0.184705		390	K	0.076	0.03	0.287524	0.116151	0.00974	0.4441	0.2558	0.198219
391	K	0.075	0.029	0.28781	0.120102	0.00974	0.4409	0.2558	0.198225		391	F	0.074	0.022	0.234543	0.123289	0.006706	0.4801	0.3225	0.206856
392	F	0.075	0.021	0.234638	0.12816	0.006706	0.4766	0.3225	0.207267		392	Q	0.079	0.034	0.197306	0.131234	0.00122	0.4801	0.3225	0.201893
393	Q	0.08	0.033	0.197728	0.136997	0.00122	0.4766	0.3263	0.203141		393	W	0.081	0.037	0.170923	0.139758	0.001033	0.433	0.2748	0.183419
394	W	0.082	0.038	0.171628	0.146402	0.001033	0.4292	0.2748	0.184177		394	D	0.074	0.031	0.166169	0.148089	0.000857	0.4017	0.3668	0.192936
395	D	0.076	0.032	0.166977	0.155597	0.000857	0.3948	0.3668	0.193505		395	L	0.079	0.032	0.170089	0.157136	0.000806	0.3948	0.3456	0.191239
396	L	0.082	0.033	0.171062	0.165671	0.000806	0.391	0.3456	0.19269		396	N	0.089	0.038	0.172576	0.167286	0.000684	0.3631	0.2602	0.175474
397	N	0.092	0.041	0.173781	0.176902	0.000684	0.3599	0.2657	0.178161		397	A	0.102	0.042	0.184977	0.179224	0.000612	0.2849	0.2748	0.171086
398	A	0.105	0.044	0.186208	0.189914	0.000612	0.2817	0.2786	0.173672		398	W	0.119	0.042	0.218585	0.194835	0.000562	0.2292	0.2748	0.17283
399	W	0.12	0.041	0.219793	0.206457	0.000562	0.2258	0.2786	0.175202		399	T	0.122	0.043	0.260008	0.214039	0.000533	0.2034	0.2292	0.17153
400	T	0.125	0.041	0.261918	0.226545	0.000533	0.2002	0.2333	0.174583		400	K	0.136	0.042	0.293295	0.236608	0.012325	0.2436	0.2292	0.191838
401	K	0.138	0.043	0.296461	0.249839	0.012325	0.2399	0.2385	0.195837		401	S	0.144	0.043	0.337329	0.260401	0.015123	0.2436	0.2122	0.202109
402	S	0.15	0.042	0.341037	0.274254	0.015123	0.2399	0.2255	0.207636		402	A	0.158	0.046	0.356116	0.285274	0.019038	0.3599	0.3225	0.250138
403	A	0.164	0.048	0.359751	0.299602	0.019038	0.3566	0.3359	0.255815		403	E	0.177	0.057	0.382608	0.311278	0.024049	0.3566	0.3184	0.261656
404	E	0.187	0.061	0.38692	0.325935	0.024049	0.3529	0.3263	0.267184		404	A	0.206	0.063	0.414354	0.338411	0.029008	0.4541	0.4245	0.311062
405	A	0.223	0.07	0.418947	0.353302	0.029008	0.4507	0.4333	0.318043		405	F	0.226	0.073	0.442405	0.366298	0.083412	0.4541	0.4203	0.332086
406	F	0.247	0.08	0.446963	0.38131	0.083412	0.4541	0.4282	0.340164		406	G	0.248	0.073	0.46495	0.394362	0.148603	0.5254	0.4918	0.378852
407	G	0.275	0.078	0.47074	0.409466	0.148603	0.5254	0.5043	0.388918		407	K	0.308	0.088	0.501455	0.422552	0.232646	0.5176	0.4918	0.412342
408	K	0.341	0.089	0.507568	0.4377	0.233874	0.5139	0.5043	0.423057		408	I	0.413	0.128	0.526932	0.450904	0.319459	0.5456	0.5126	0.461416
409	I	0.443	0.127	0.533506	0.466112	0.321823	0.5456	0.5253	0.472557		409	V	0.462	0.152	0.55628	0.479192	0.39514	0.712	0.5802	0.530802
410	V	0.485	0.149	0.563011	0.494483	0.398629	0.712	0.59	0.54052		410	A	0.483	0.164	0.597939	0.507285	0.454018	0.6755	0.5802	0.549657
411	A	0.506	0.164	0.604631	0.522645	0.462223	0.708	0.5941	0.566267		411	E	0.507	0.164	0.636434	0.535468	0.533973	0.7163	0.6035	0.588779
412	E	0.531	0.165	0.642846	0.550903	0.545838	0.7459	0.6174	0.605648		412	R	0.54	0.165	0.670092	0.563491	0.639918	0.6806	0.5846	0.613117
413	R	0.563	0.162	0.6767	0.578966	0.651806	0.712	0.6174	0.633312		413	P	0.593	0.164	0.696357	0.590807	0.745892	0.6755	0.6255	0.654509
414	P	0.617	0.155	0.703383	0.606365	0.757809	0.712	0.6557	0.675376		414	G	0.599	0.166	0.726613	0.617623	0.802517	0.6991	0.6035	0.674726
415	G	0.623	0.157	0.733545	0.633243	0.814444	0.7331	0.6374	0.695789		415	T	0.639	0.148	0.754013	0.643342	0.848414	0.7547	0.6035	0.707162
416	T	0.662	0.137	0.761492	0.659051	0.860343	0.7881	0.6374	0.728064		416	N	0.655	0.14	0.775829	0.667954	0.875281	0.8493	0.6715	0.749144
417	N	0.677	0.129	0.784028	0.68347	0.885983	0.8741	0.7034	0.767997		417	S	0.657	0.137	0.796474	0.690485	0.899271	0.8235	0.687	0.758955
418	S	0.683	0.125	0.803648	0.705485	0.908838	0.8493	0.7147	0.777495		418	T	0.682	0.107	0.814538	0.712568	0.922872	0.853	0.6984	0.780563
419	T	0.71	0.095	0.821248	0.726818	0.931317	0.8741	0.7275	0.798497		419	G	0.692	0.115	0.832819	0.734147	0.972261	0.9081	0.7111	0.808404
420	G	0.719	0.102	0.840715	0.74773	0.975994	0.9249	0.7418	0.825023		420	P	0.692	0.123	0.847388	0.755841	0.999311	0.9519	0.7724	0.836473
421	P	0.715	0.111	0.855504	0.769018	0.999396	0.9634	0.8001	0.850403		421	A	0.723	0.099	0.859076	0.777456	0.999271	0.9269	0.7912	0.84615
422	G	0.742	0.093	0.869173	0.789763	0.999348	0.9396	0.82	0.859981		422	P	0.728	0.096	0.875123	0.798172	0.999271	0.919	0.8001	0.853278
423	P	0.749	0.09	0.883621	0.80944	0.999331	0.9329	0.8283	0.867099		423	M	0.775	0.084	0.886117	0.818287	0.999205	0.9168	0.7644	0.859968
424	M	0.792	0.081	0.894305	0.828358	0.999265	0.9308	0.8001	0.874138		424	A	0.785	0.084	0.904617	0.837144	0.99907	0.9057	0.754	0.864255
425	A	0.799	0.084	0.910401	0.846425	0.999139	0.923	0.7817	0.876611		425	P	0.767	0.098	0.916983	0.855504	0.998957	0.9057	0.7458	0.864991
426	P	0.782	0.097	0.922371	0.864217	0.999034	0.9211	0.7772	0.877654		426	P	0.759	0.104	0.930835	0.872845	0.998854	0.9013	0.7724	0.872539
427	P	0.773	0.103	0.936926	0.880974	0.998937	0.919	0.8074	0.886039		427	R	0.785	0.101	0.942703	0.88909	0.998728	0.8966	0.7772	0.881553
428	R	0.795	0.102	0.944313	0.896671	0.99882	0.9126	0.8118	0.893201		428	A	0.794	0.108	0.950563	0.903978	0.998664	0.8966	0.7817	0.887584
429	A	0.803	0.108	0.955621	0.910643	0.998752	0.9126	0.8158	0.899403		429	P	0.774	0.118	0.962891	0.915132	0.998691	0.892	0.7817	0.887402
430	P	0.785	0.12	0.96636	0.920824	0.998767	0.9081	0.8158	0.899142		430	G	0.792	0.127	0.967957	0.922329	0.998851	0.8966	0.7817	0.893239
431	G	0.801	0.129	0.970593	0.927009	0.998913	0.9151	0.8158	0.904736		431	P	0.792	0.129	0.972031	0.925398	0.998985	0.8966	0.7644	0.891569
432	P	0.801	0.131	0.974853	0.929427	0.999035	0.9151	0.8001	0.903253		432	L	0.815	0.122	0.974685	0.926715	0.999055	0.8894	0.8158	0.903443
433	L	0.823	0.123	0.977485	0.930402	0.999095	0.892	0.8283	0.90838		433	S	0.806	0.123	0.977083	0.926708	0.998304	0.8828	0.8158	0.901116
434	S	0.811	0.125	0.979203	0.93034	0.998332	0.8828	0.8242	0.904313		434	K	0.812	0.122	0.978504	0.92512	0.998046	0.8596	0.8036	0.896145
435	K	0.815	0.123	0.980332	0.928974	0.998065	0.8596	0.8118	0.898962		435	Q	0.807	0.12	0.977905	0.922197	0.99759	0.8894	0.835	0.904849
436	Q	0.811	0.118	0.980909	0.926382	0.997602	0.8894	0.8424	0.907949		436	G	0.811	0.125	0.977921	0.917994	0.996546	0.8828	0.7772	0.89391
437	G	0.821	0.132	0.980971	0.922537	0.996546	0.8828	0.7912	0.899176		437	S	0.808	0.142	0.977264	0.913767	0.969128	0.8623	0.7912	0.886943
438	S	0.812	0.15	0.980817	0.918665	0.969128	0.8623	0.8036	0.891085		438	G	0.824	0.148	0.977148	0.909528	0.932658	0.7755	0.7951	0.868989
439	G	0.828	0.15	0.981066	0.914921	0.932658	0.7755	0.8036	0.872624		439	S	0.818	0.156	0.977652	0.905413	0.910493	0.805	0.8242	0.87346
440	S	0.829	0.153	0.981605	0.911432	0.910493	0.8013	0.8311	0.877488		440	S	0.843	0.138	0.977944	0.901429	0.885201	0.662	0.754	0.837262
441	S	0.845	0.133	0.982016	0.908278	0.886564	0.662	0.7605	0.840726		441	Q	0.852	0.126	0.978507	0.89753	0.872769	0.662	0.7605	0.837218
442	Q	0.853	0.119	0.982524	0.904996	0.875323	0.662	0.7644	0.840374		442	P	0.859	0.113	0.978258	0.893471	0.862644	0.6269	0.6944	0.819112
443	P	0.859	0.111	0.982286	0.901495	0.86773	0.6227	0.7034	0.822769		443	M	0.865	0.112	0.977461	0.889214	0.854528	0.7209	0.7275	0.839101
444	M	0.866	0.113	0.981861	0.89761	0.835072	0.7369	0.7317	0.841524		444	E	0.851	0.119	0.976578	0.885258	0.818359	0.7415	0.7232	0.832649
445	E	0.848	0.124	0.981345	0.893978	0.802598	0.7595	0.7275	0.835487		445	V	0.856	0.113	0.975729	0.881553	0.786517	0.7672	0.7317	0.833117
446	V	0.84	0.13	0.979989	0.890553	0.774248	0.7951	0.754	0.838982		446	Q	0.844	0.122	0.973495	0.878177	0.781	0.7843	0.7232	0.830695
447	Q	0.851	0.111	0.977452	0.887291	0.766502	0.6712	0.7418	0.815874		447	E	0.855	0.114	0.971685	0.874743	0.778543	0.6755	0.7388	0.815712
448	E	0.843	0.118	0.974726	0.883962	0.767888	0.6712	0.7605	0.816879		448	G	0.855	0.106	0.967888	0.871597	0.766462	0.6755	0.7605	0.816158
449	G	0.837	0.108	0.971423	0.880558	0.764744	0.6712	0.7034	0.804721		449	Y	0.859	0.097	0.966003	0.868479	0.757517	0.6712	0.7034	0.804267
450	Y	0.835	0.099	0.967508	0.877184	0.740111	0.6375	0.7034	0.793451		450	G	0.837	0.084	0.961896	0.865634	0.723256	0.6427	0.7034	0.788981
451	G	0.803	0.079	0.962998	0.874194	0.695056	0.662	0.7034	0.783441		451	F	0.848	0.076	0.957953	0.863213	0.674834	0.6712	0.7034	0.786433
452	F	0.825	0.076	0.959317	0.871503	0.648413	0.7036	0.6789	0.781122		452	G	0.823	0.07	0.957411	0.860748	0.637283	0.6906	0.6516	0.770107
453	G	0.798	0.068	0.957226	0.869044	0.635403	0.6948	0.6604	0.769146		453	S	0.809	0.078	0.954769	0.858303	0.628974	0.662	0.6442	0.759541
454	S	0.792	0.071	0.955277	0.866161	0.621684	0.5807	0.665	0.746804		454	G	0.822	0.07	0.953788	0.856056	0.604585	0.6322	0.687	0.759272
455	D	0.816	0.056	0.952178	0.863899	0.561138	0.6269	0.6944	0.752419		455	D	0.836	0.079	0.952409	0.854614	0.542692	0.6089	0.6789	0.745586
456	D	0.832	0.065	0.951508	0.862404	0.520529	0.6089	0.6374	0.735457		456	D	0.827	0.076	0.950832	0.854368	0.543042	0.6906	0.6756	0.756907
457	P	0.828	0.074	0.950108	0.862191	0.524629	0.6482	0.6715	0.747438		457	P	0.836	0.077	0.950409	0.854558	0.541475	0.5992	0.6442	0.73764
458	Y	0.856	0.066	0.948661	0.861124	0.495484	0.6136	0.6474	0.737045		458	Y	0.853	0.079	0.949287	0.85512	0.562028	0.5665	0.6374	0.737223
459	S	0.831	0.074	0.948206	0.858968	0.534779	0.5901	0.6174	0.730075		459	S	0.833	0.083	0.948729	0.855169	0.596815	0.562	0.59	0.730952
460	S	0.86	0.062	0.946762	0.855471	0.58184	0.5901	0.5992	0.738896		460	S	0.85	0.08	0.946218	0.855086	0.642549	0.6806	0.6334	0.767976
461	A	0.876	0.051	0.945524	0.851973	0.621485	0.7036	0.6442	0.773797		461	A	0.86	0.078	0.945067	0.855215	0.67166	0.6755	0.6219	0.771557
462	E	0.864	0.059	0.943654	0.848475	0.656854	0.6991	0.6374	0.774914		462	E	0.849	0.074	0.942461	0.85565	0.704526	0.7881	0.665	0.80079
463	P	0.866	0.051	0.938456	0.844977	0.691031	0.8125	0.6715	0.804077		463	P	0.867	0.076	0.938418	0.856827	0.748435	0.7881	0.6557	0.80908
464	H	0.899	0.05	0.938411	0.84148	0.766109	0.8313	0.665	0.82355		464	H	0.87	0.085	0.935708	0.858175	0.827478	0.8085	0.6516	0.825244
465	V	0.884	0.07	0.935521	0.837982	0.82921	0.8375	0.6681	0.832052		465	V	0.86	0.103	0.93147	0.860076	0.852555	0.8125	0.6516	0.828033
466	S	0.878	0.09	0.934303	0.834484	0.847058	0.8375	0.6516	0.830491		466	S	0.842	0.123	0.929276	0.862138	0.874252	0.8162	0.6374	0.826878
467	G	0.888	0.093	0.933029	0.830987	0.886258	0.7718	0.6374	0.824579		467	G	0.856	0.115	0.926242	0.864963	0.871882	0.7459	0.6255	0.815081
468	M	0.89	0.095	0.93257	0.827489	0.879106	0.7369	0.6219	0.814661		468	V	0.87	0.107	0.923611	0.868097	0.867858	0.712	0.6035	0.807511
469	K	0.898	0.085	0.931756	0.823991	0.871155	0.8421	0.6374	0.834067		469	K	0.86	0.117	0.92009	0.871005	0.865695	0.8198	0.6219	0.826415
470	R	0.892	0.096	0.931011	0.820493	0.878942	0.7843	0.6374	0.824024		470	R	0.851	0.124	0.917927	0.873062	0.875494	0.7629	0.6219	0.817047
471	S	0.889	0.093	0.930148	0.816996	0.882632	0.7209	0.6442	0.813979		471	S	0.857	0.12	0.916571	0.874575	0.881193	0.7289	0.6293	0.81459
472	R	0.892	0.094	0.92749	0.813498	0.890353	0.7505	0.6219	0.815957		472	R	0.862	0.117	0.912131	0.87551	0.890226	0.7595	0.6035	0.817145
473	S	0.88	0.096	0.924099	0.807279	0.904516	0.7209	0.5583	0.799182		473	S	0.858	0.121	0.906217	0.875928	0.90532	0.725	0.5667	0.806194
474	G	0.885	0.085	0.92029	0.79834	0.9163	0.6183	0.5331	0.778555		474	G	0.864	0.115	0.901037	0.875679	0.918044	0.6227	0.5412	0.78711
475	E	0.87	0.087	0.916279	0.786679	0.928687	0.6427	0.5229	0.777874		475	E	0.848	0.123	0.895025	0.874812	0.931443	0.6531	0.5296	0.788663
476	G	0.852	0.105	0.907017	0.775019	0.921792	0.7163	0.5084	0.780088		476	G	0.827	0.147	0.885202	0.873699	0.929353	0.725	0.5126	0.792142
477	E	0.845	0.102	0.902054	0.763358	0.920541	0.6531	0.5296	0.768942		477	E	0.812	0.158	0.876574	0.871887	0.928827	0.662	0.5374	0.781448
478	V	0.858	0.089	0.890689	0.751698	0.918705	0.6482	0.5229	0.765032		478	V	0.816	0.156	0.860412	0.869402	0.927514	0.6576	0.5296	0.776755
479	S	0.819	0.093	0.86447	0.740038	0.906611	0.6136	0.4918	0.739253		479	S	0.785	0.165	0.830819	0.86665	0.916279	0.6531	0.5173	0.761525
480	G	0.818	0.09	0.858167	0.728377	0.890598	0.6531	0.5008	0.741507		480	G	0.76	0.183	0.832599	0.864032	0.901682	0.6906	0.5229	0.761969
481	L	0.817	0.066	0.863751	0.716717	0.869679	0.6531	0.4458	0.727675		481	L	0.737	0.177	0.818843	0.860433	0.882835	0.6906	0.4749	0.744102
482	L	0.771	0.059	0.862629	0.705056	0.820894	0.5807	0.4556	0.699313		482	M	0.71	0.16	0.819524	0.853719	0.840055	0.6183	0.4781	0.71995
483	R	0.738	0.078	0.859494	0.693396	0.764687	0.6089	0.4651	0.688263		483	R	0.703	0.143	0.80208	0.844032	0.790371	0.6482	0.4825	0.711697
484	K	0.767	0.076	0.852475	0.681736	0.692797	0.5382	0.4037	0.655985		484	K	0.73	0.128	0.782926	0.83038	0.724059	0.5707	0.4245	0.677094
485	V	0.76	0.086	0.835876	0.670075	0.648872	0.5577	0.4116	0.647354		485	V	0.718	0.131	0.767596	0.813686	0.678558	0.5951	0.4333	0.667707
486	P	0.708	0.091	0.822187	0.658415	0.593448	0.4801	0.3359	0.599675		486	P	0.659	0.157	0.747382	0.793245	0.623876	0.5055	0.363	0.615334
487	R	0.734	0.094	0.787356	0.646754	0.54116	0.4831	0.3456	0.589662		487	R	0.682	0.157	0.707251	0.772192	0.571637	0.5098	0.3668	0.601613
488	V	0.723	0.107	0.749777	0.635094	0.494729	0.4652	0.2602	0.554667		488	V	0.694	0.14	0.663585	0.751275	0.525783	0.4685	0.2865	0.564941
489	S	0.582	0.128	0.744876	0.623434	0.46204	0.5456	0.3053	0.543875		489	S	0.559	0.144	0.653139	0.730931	0.488037	0.5456	0.3311	0.551301
490	L	0.548	0.122	0.685099	0.611773	0.449377	0.5493	0.3005	0.524008		490	L	0.563	0.126	0.586845	0.710381	0.468577	0.5456	0.2963	0.52845
491	E	0.455	0.123	0.648332	0.600113	0.435438	0.562	0.3005	0.500231		491	E	0.454	0.149	0.54763	0.688606	0.443616	0.562	0.3005	0.499392
492	R	0.431	0.099	0.639165	0.588452	0.40598	0.6712	0.3491	0.514149		492	R	0.426	0.149	0.522493	0.665734	0.405494	0.6755	0.3491	0.507387
493	L	0.421	0.105	0.631676	0.576792	0.398346	0.7755	0.4116	0.535819		493	L	0.39	0.157	0.509729	0.642215	0.389439	0.7415	0.3847	0.509597
494	D	0.393	0.104	0.63249	0.565132	0.397411	0.7209	0.4458	0.525789		494	D	0.354	0.142	0.506248	0.618158	0.38089	0.6851	0.4149	0.493216
495	L	0.416	0.104	0.636321	0.553471	0.381571	0.6322	0.4879	0.517911		495	L	0.375	0.119	0.514879	0.594049	0.360431	0.5992	0.4556	0.483193
496	D	0.449	0.092	0.627985	0.541811	0.366645	0.6906	0.4749	0.525157		496	D	0.434	0.126	0.510438	0.569002	0.340641	0.6531	0.4458	0.492164
497	L	0.474	0.091	0.610555	0.53015	0.353029	0.5901	0.3578	0.485939		497	L	0.458	0.13	0.487699	0.544089	0.321559	0.5533	0.3311	0.449291
498	T	0.493	0.091	0.605707	0.51849	0.312113	0.4979	0.3535	0.463452		498	T	0.479	0.132	0.483954	0.519483	0.28194	0.4725	0.3225	0.426563
499	S	0.507	0.107	0.592257	0.50683	0.252812	0.5901	0.3456	0.465767		499	A	0.487	0.149	0.475513	0.495235	0.223846	0.5577	0.3184	0.426282
500	D	0.51	0.142	0.57002	0.495169	0.224864	0.5992	0.2558	0.442509		500	D	0.465	0.149	0.455294	0.472044	0.196545	0.5665	0.2292	0.397431
501	S	0.452	0.148	0.553835	0.483509	0.2568	0.6755	0.3491	0.461791		501	S	0.401	0.146	0.442114	0.449049	0.223777	0.6427	0.3225	0.413523
502	Q	0.348	0.108	0.534069	0.471848	0.305327	0.662	0.3456	0.444474		502	Q	0.305	0.121	0.429515	0.428119	0.269108	0.6269	0.3184	0.396174
503	P	0.277	0.074	0.515196	0.460188	0.29249	0.6755	0.3456	0.427662		503	P	0.229	0.083	0.417207	0.40831	0.255453	0.6375	0.3184	0.377645
504	P	0.245	0.07	0.494474	0.446086	0.311556	0.7718	0.4037	0.445436		504	P	0.201	0.072	0.400594	0.39033	0.270384	0.7369	0.3762	0.395901
505	V	0.254	0.065	0.482059	0.429239	0.317796	0.7755	0.3885	0.441182		505	V	0.203	0.081	0.404018	0.37287	0.273552	0.7415	0.363	0.39299
506	F	0.228	0.052	0.458251	0.410421	0.304242	0.7415	0.4749	0.436219		506	F	0.187	0.067	0.396386	0.356934	0.263457	0.708	0.4458	0.392929
507	K	0.22	0.046	0.441436	0.391893	0.29634	0.725	0.4781	0.425461		507	K	0.183	0.062	0.393356	0.341856	0.257387	0.6906	0.4513	0.38625
508	V	0.233	0.055	0.415341	0.373265	0.285648	0.7289	0.4703	0.417742		508	V	0.194	0.063	0.383173	0.326901	0.249841	0.6991	0.442	0.382503
509	F	0.231	0.077	0.397914	0.353913	0.286006	0.6322	0.4749	0.395989		509	F	0.19	0.078	0.379004	0.311551	0.254511	0.5992	0.4458	0.363344
510	P	0.2	0.073	0.378614	0.334831	0.25508	0.5665	0.4116	0.357771		510	P	0.151	0.062	0.363347	0.297003	0.230362	0.5665	0.4203	0.338085
511	G	0.195	0.086	0.358698	0.317125	0.194894	0.4652	0.3456	0.312753		511	G	0.15	0.071	0.346567	0.284459	0.176057	0.4725	0.3578	0.297897
512	S	0.203	0.081	0.351587	0.302739	0.186586	0.4864	0.2913	0.303602		512	S	0.159	0.07	0.340144	0.274808	0.173763	0.494	0.3053	0.291169
513	T	0.205	0.083	0.338989	0.292925	0.205444	0.4685	0.2255	0.289393		513	T	0.141	0.065	0.330966	0.269602	0.19945	0.4801	0.2432	0.277386
514	T	0.21	0.083	0.327183	0.288229	0.235327	0.4476	0.2209	0.288207		514	T	0.158	0.079	0.324386	0.269265	0.235327	0.4541	0.2385	0.27993
515	E	0.197	0.079	0.325466	0.287567	0.282792	0.3983	0.1958	0.281154		515	E	0.156	0.078	0.329997	0.27405	0.282792	0.4051	0.2167	0.27744
516	D	0.212	0.085	0.336486	0.287378	0.363925	0.4256	0.2657	0.315182		516	D	0.177	0.081	0.343392	0.279805	0.363925	0.433	0.2865	0.313937
517	Y	0.2	0.086	0.305873	0.287096	0.442915	0.4801	0.3225	0.339747		517	Y	0.172	0.087	0.325043	0.285338	0.442756	0.4864	0.3456	0.342856
518	N	0.152	0.068	0.309277	0.283985	0.504639	0.4685	0.3005	0.336483		518	N	0.129	0.067	0.316309	0.28755	0.504319	0.4766	0.3225	0.33938
519	L	0.148	0.064	0.307749	0.280464	0.558015	0.4979	0.3263	0.353071		519	L	0.129	0.07	0.320237	0.288537	0.557522	0.5055	0.3535	0.359049
520	I	0.148	0.067	0.284288	0.2765	0.617997	0.5577	0.3762	0.376781		520	I	0.12	0.066	0.299092	0.288758	0.623915	0.6043	0.4037	0.389961
521	V	0.124	0.064	0.296468	0.275894	0.67565	0.5296	0.3096	0.368535		521	V	0.09	0.073	0.315899	0.291301	0.687694	0.5665	0.3359	0.381216
522	I	0.108	0.062	0.283613	0.280698	0.686336	0.5382	0.2748	0.361941		522	I	0.073	0.068	0.301109	0.2984	0.715052	0.5807	0.3359	0.384027
523	E	0.096	0.065	0.294634	0.291742	0.6901	0.5098	0.2748	0.359513		523	E	0.068	0.068	0.308874	0.310899	0.752185	0.6183	0.3311	0.398226
524	R	0.117	0.066	0.336983	0.307523	0.715162	0.5055	0.2963	0.379745		524	R	0.091	0.084	0.35423	0.3278	0.793689	0.6089	0.3491	0.420787
525	G	0.158	0.074	0.366204	0.326199	0.731363	0.5017	0.27	0.392244		525	G	0.124	0.095	0.384498	0.34733	0.812823	0.6043	0.3762	0.441525
526	A	0.257	0.092	0.408011	0.346127	0.758482	0.4292	0.2483	0.407853		526	A	0.222	0.137	0.438541	0.367951	0.841054	0.5493	0.3491	0.461324
527	A	0.316	0.098	0.44684	0.367993	0.786912	0.433	0.2333	0.430674		527	A	0.328	0.141	0.479491	0.390267	0.870033	0.5577	0.3399	0.494232
528	A	0.368	0.117	0.493094	0.389997	0.818969	0.5456	0.2558	0.478577		528	A	0.412	0.141	0.531097	0.412606	0.90234	0.6375	0.3885	0.547341
529	A	0.396	0.125	0.528433	0.412862	0.850979	0.5419	0.282	0.502029		529	A	0.457	0.139	0.574381	0.435147	0.927967	0.6269	0.4149	0.572716
530	A	0.423	0.142	0.559307	0.435967	0.881161	0.5707	0.3717	0.540306		530	A	0.501	0.139	0.611815	0.457488	0.952097	0.7036	0.4379	0.61065
531	A	0.492	0.149	0.588643	0.459571	0.921212	0.6948	0.4245	0.596788		531	T	0.586	0.124	0.645983	0.479779	0.975518	0.8085	0.4879	0.663947
532	G	0.548	0.154	0.610664	0.483937	0.967389	0.7547	0.442	0.634448		532	G	0.649	0.109	0.679383	0.502779	0.98836	0.8565	0.5412	0.70287
533	Q	0.576	0.145	0.636424	0.507642	0.987958	0.805	0.5173	0.671721		533	Q	0.673	0.094	0.703576	0.524296	0.992529	0.8894	0.6174	0.733367
534	A	0.581	0.132	0.658206	0.530648	0.994912	0.8085	0.4918	0.677511		534	P	0.667	0.095	0.726205	0.545429	0.996507	0.8942	0.59	0.736557
535	G	0.58	0.135	0.675273	0.552835	0.997029	0.8375	0.4458	0.681406		535	G	0.691	0.082	0.742414	0.56561	0.997629	0.9126	0.5473	0.742759
536	T	0.617	0.11	0.700785	0.575385	0.997838	0.7672	0.4703	0.688085		536	T	0.71	0.076	0.751967	0.586356	0.998009	0.8681	0.5711	0.747589
537	V	0.628	0.108	0.726623	0.598398	0.99785	0.8162	0.5229	0.714995		537	A	0.721	0.077	0.767092	0.606712	0.997906	0.8655	0.6293	0.764585
538	P	0.6	0.14	0.744735	0.621661	0.997679	0.8375	0.5126	0.719029		538	P	0.706	0.102	0.778631	0.626945	0.997657	0.8828	0.6255	0.769589
539	P	0.632	0.134	0.765638	0.645585	0.997693	0.8343	0.5623	0.739586		539	A	0.742	0.096	0.791636	0.647834	0.997534	0.8792	0.6374	0.782601
540	G	0.667	0.114	0.788336	0.670643	0.997441	0.8313	0.5992	0.758987		540	G	0.742	0.106	0.807719	0.669929	0.99716	0.8792	0.6681	0.794018
541	A	0.681	0.104	0.808124	0.695296	0.997305	0.7843	0.6035	0.761587		541	T	0.759	0.109	0.823351	0.691354	0.996077	0.8375	0.6756	0.797147
542	P	0.66	0.11	0.82336	0.718501	0.996668	0.7459	0.6174	0.760305		542	P	0.762	0.112	0.834995	0.710983	0.992332	0.7799	0.6604	0.790102
543	G	0.667	0.113	0.841105	0.738683	0.991486	0.7289	0.5846	0.758629		543	G	0.767	0.12	0.846861	0.728303	0.982954	0.7629	0.6374	0.78757
544	A	0.67	0.112	0.852122	0.756239	0.987345	0.7369	0.5229	0.754251		544	A	0.765	0.116	0.854583	0.74382	0.973482	0.7718	0.5802	0.781481
545	P	0.626	0.149	0.859303	0.770457	0.977575	0.7881	0.5412	0.760439		545	P	0.724	0.138	0.857826	0.756782	0.959943	0.7629	0.5473	0.768125
546	P	0.632	0.158	0.864878	0.783961	0.965933	0.8013	0.5667	0.769129		546	P	0.703	0.152	0.859618	0.768339	0.946403	0.7843	0.5762	0.772977
547	L	0.672	0.159	0.868697	0.799588	0.953975	0.8013	0.59	0.780927		547	L	0.732	0.143	0.856782	0.78162	0.932548	0.7799	0.5992	0.780342
548	P	0.616	0.167	0.880683	0.8189	0.940656	0.8713	0.6715	0.79984		548	A	0.7	0.156	0.867196	0.798443	0.917347	0.8235	0.6516	0.793014
549	G	0.635	0.15	0.894062	0.841072	0.926016	0.8198	0.6557	0.795275		549	G	0.698	0.146	0.879192	0.818662	0.900753	0.7672	0.6334	0.782868
550	M	0.648	0.139	0.91515	0.863151	0.910797	0.7629	0.6557	0.792616		550	M	0.703	0.132	0.89762	0.839515	0.884383	0.7629	0.687	0.795736
551	A	0.655	0.12	0.928374	0.884317	0.898095	0.6661	0.6412	0.778848		551	A	0.697	0.112	0.910379	0.859769	0.872803	0.6755	0.6715	0.781159
552	I	0.667	0.116	0.943904	0.903195	0.889852	0.7036	0.6604	0.794659		552	I	0.694	0.104	0.928257	0.878073	0.866856	0.6661	0.6474	0.780114
553	V	0.669	0.123	0.957839	0.919212	0.878609	0.6322	0.6035	0.776727		553	V	0.696	0.1	0.943863	0.893499	0.85887	0.5951	0.5762	0.760589
554	K	0.664	0.104	0.964811	0.931734	0.874586	0.6661	0.6124	0.785605		554	K	0.697	0.103	0.950295	0.905666	0.856649	0.6322	0.5802	0.770335
555	E	0.681	0.098	0.970703	0.940979	0.872435	0.7289	0.6255	0.803253		555	E	0.722	0.098	0.956514	0.914398	0.85438	0.6991	0.5846	0.788499
556	E	0.7	0.098	0.973839	0.947921	0.87223	0.662	0.6219	0.796315		556	E	0.74	0.095	0.959276	0.920783	0.854163	0.6712	0.5846	0.788337
557	E	0.734	0.078	0.975523	0.953721	0.873698	0.5951	0.6174	0.791574		557	E	0.779	0.079	0.960321	0.925874	0.855632	0.5992	0.5762	0.782704
558	T	0.762	0.081	0.977433	0.958641	0.878487	0.708	0.6412	0.82096		558	T	0.811	0.081	0.961675	0.930047	0.860599	0.6806	0.6255	0.81157
559	E	0.77	0.071	0.978521	0.963798	0.888068	0.7036	0.6035	0.817915		559	E	0.822	0.075	0.962227	0.934551	0.870501	0.7369	0.6219	0.82468
560	A	0.789	0.078	0.98027	0.968344	0.896423	0.6991	0.6219	0.82584		560	A	0.831	0.079	0.963574	0.9385	0.879158	0.7369	0.6334	0.830422
561	A	0.785	0.078	0.980791	0.972408	0.904778	0.7595	0.6715	0.845663		561	A	0.835	0.08	0.963502	0.941879	0.887815	0.7916	0.6756	0.849233
562	I	0.792	0.103	0.980706	0.975452	0.913636	0.805	0.6906	0.859566		562	I	0.846	0.082	0.962474	0.943958	0.897115	0.8375	0.6906	0.862941
563	G	0.784	0.104	0.981109	0.977999	0.918648	0.8792	0.7388	0.879959		563	G	0.842	0.08	0.962298	0.945363	0.902182	0.8966	0.7388	0.881207
564	A	0.784	0.097	0.981682	0.98012	0.925145	0.9057	0.8074	0.897341		564	A	0.839	0.079	0.96228	0.946467	0.907499	0.919	0.8036	0.896308
565	P	0.759	0.103	0.982485	0.981771	0.930312	0.9269	0.8242	0.900778		565	P	0.804	0.1	0.962335	0.947343	0.911437	0.9396	0.82	0.897452
566	P	0.794	0.105	0.982941	0.982875	0.941787	0.8765	0.7817	0.8933		566	P	0.831	0.102	0.962549	0.947929	0.920659	0.8966	0.7772	0.889323
567	A	0.817	0.098	0.983503	0.983595	0.950639	0.7982	0.7772	0.885023		567	T	0.851	0.101	0.962988	0.948202	0.923076	0.8279	0.7724	0.880928
568	A	0.814	0.102	0.984093	0.984015	0.955055	0.7505	0.7192	0.86781		568	A	0.841	0.12	0.963543	0.948181	0.920981	0.7843	0.7147	0.862117
569	P	0.813	0.098	0.984192	0.984136	0.955382	0.7718	0.6944	0.867152		569	T	0.845	0.117	0.963448	0.947865	0.91726	0.7505	0.6906	0.852445
570	E	0.835	0.088	0.98419	0.983934	0.955709	0.6661	0.6604	0.847556		570	E	0.863	0.101	0.963638	0.947392	0.913539	0.6482	0.6516	0.831228
571	G	0.847	0.089	0.984052	0.983155	0.959421	0.708	0.6944	0.862671		571	G	0.879	0.093	0.963311	0.946452	0.91438	0.6482	0.6604	0.835291
572	P	0.851	0.093	0.983422	0.982134	0.963873	0.7595	0.6756	0.869255		572	P	0.881	0.096	0.96204	0.945314	0.915316	0.708	0.6474	0.843178
573	E	0.849	0.091	0.982568	0.981319	0.964421	0.8375	0.7192	0.889001		573	E	0.88	0.094	0.959896	0.944315	0.912553	0.7881	0.6715	0.859394
574	T	0.848	0.088	0.982334	0.98093	0.961541	0.8623	0.7388	0.895651		574	T	0.879	0.098	0.959309	0.943934	0.909091	0.8162	0.6944	0.866989
575	K	0.837	0.098	0.981051	0.980545	0.952479	0.8828	0.7573	0.898529		575	K	0.868	0.109	0.956712	0.943797	0.900465	0.8421	0.7147	0.870962
576	P	0.831	0.103	0.977751	0.980135	0.94427	0.8343	0.7573	0.887459		576	P	0.853	0.117	0.948779	0.943876	0.898721	0.7881	0.7111	0.857263
577	V	0.843	0.101	0.97427	0.979529	0.9367	0.8313	0.7458	0.8851		577	V	0.854	0.117	0.940363	0.944094	0.897246	0.7799	0.6984	0.852334
578	L	0.833	0.093	0.976146	0.978702	0.930254	0.8565	0.7458	0.886734		578	L	0.841	0.113	0.946799	0.944433	0.894323	0.7755	0.6681	0.845026
579	M	0.826	0.096	0.97488	0.977282	0.921589	0.8966	0.7817	0.896342		579	M	0.83	0.107	0.949577	0.944545	0.889157	0.8279	0.7111	0.858713
580	P	0.827	0.093	0.972657	0.975568	0.918674	0.8741	0.7724	0.890067		580	A	0.837	0.091	0.950952	0.94403	0.88619	0.8162	0.7079	0.857045
581	L	0.842	0.096	0.973716	0.973667	0.920203	0.7951	0.7644	0.878181		581	L	0.844	0.091	0.954376	0.943227	0.890431	0.7289	0.7034	0.844056
582	T	0.848	0.1	0.975549	0.972153	0.926348	0.7672	0.7605	0.874958		582	A	0.85	0.091	0.959223	0.942837	0.902257	0.6991	0.7079	0.843553
583	E	0.85	0.095	0.978236	0.970683	0.93501	0.7331	0.7192	0.864371		583	E	0.846	0.085	0.965141	0.942702	0.913262	0.6576	0.6557	0.830067
584	G	0.856	0.093	0.979858	0.969394	0.944097	0.7369	0.6827	0.861491		584	G	0.854	0.079	0.968742	0.942677	0.925364	0.6661	0.6174	0.829047
585	P	0.864	0.092	0.979713	0.967487	0.953503	0.725	0.6715	0.8602		585	P	0.864	0.081	0.970195	0.94176	0.936172	0.6576	0.6124	0.830354
586	G	0.886	0.088	0.97908	0.96553	0.962419	0.7415	0.6984	0.872155		586	G	0.887	0.085	0.970809	0.940825	0.94695	0.6712	0.6442	0.843497
587	A	0.9	0.087	0.978351	0.96347	0.973466	0.708	0.6789	0.867031		587	A	0.899	0.085	0.971589	0.939941	0.960171	0.6269	0.6255	0.837183
588	E	0.891	0.092	0.977971	0.961553	0.986939	0.7799	0.7192	0.886094		588	E	0.888	0.085	0.972878	0.939368	0.975835	0.708	0.6604	0.857413
589	G	0.893	0.096	0.977309	0.959459	0.992569	0.8462	0.7388	0.901223		589	G	0.887	0.084	0.973523	0.938699	0.986065	0.7755	0.6827	0.873915
590	P	0.887	0.102	0.975546	0.956935	0.995267	0.8623	0.754	0.905175		590	P	0.873	0.092	0.973669	0.937617	0.991521	0.7951	0.6984	0.878218
591	R	0.889	0.102	0.973632	0.954071	0.995539	0.8375	0.7388	0.89809		591	R	0.881	0.089	0.97345	0.936231	0.992658	0.8198	0.7147	0.886306
592	L	0.889	0.102	0.970617	0.950969	0.995342	0.8375	0.7688	0.902038		592	L	0.889	0.087	0.972969	0.934808	0.993886	0.8198	0.7458	0.892711
593	A	0.881	0.106	0.968859	0.947478	0.994096	0.8565	0.7644	0.902056		593	A	0.879	0.083	0.973398	0.933432	0.993385	0.8623	0.7688	0.901719
594	S	0.879	0.107	0.966185	0.94346	0.993533	0.7799	0.6984	0.876746		594	S	0.873	0.084	0.9735	0.931913	0.993245	0.7916	0.7111	0.87906
595	P	0.88	0.104	0.962513	0.93818	0.992857	0.7163	0.7232	0.868842		595	P	0.873	0.083	0.973008	0.929728	0.992867	0.7331	0.7342	0.872651
596	S	0.889	0.098	0.956863	0.931912	0.991669	0.6482	0.665	0.847107		596	S	0.887	0.078	0.971418	0.926919	0.992301	0.6712	0.6827	0.855256
597	G	0.893	0.098	0.949426	0.925111	0.988693	0.6806	0.6174	0.842372		597	G	0.894	0.075	0.968432	0.923771	0.9905	0.708	0.6474	0.855351
598	S	0.877	0.111	0.942866	0.919168	0.987922	0.7369	0.6079	0.845293		598	S	0.886	0.081	0.965718	0.921002	0.990233	0.7629	0.6442	0.861675
599	T	0.881	0.109	0.938355	0.913549	0.987714	0.6427	0.6079	0.828536		599	T	0.883	0.08	0.96404	0.918306	0.990268	0.7331	0.6442	0.855486
600	S	0.886	0.102	0.930489	0.907699	0.988045	0.6482	0.6174	0.829639		600	S	0.889	0.079	0.96063	0.915429	0.990695	0.7369	0.6557	0.858059
601	S	0.882	0.108	0.920544	0.899855	0.989193	0.6089	0.5514	0.808649		601	S	0.89	0.081	0.956199	0.911557	0.992221	0.6991	0.6412	0.848379
602	G	0.856	0.128	0.906343	0.890499	0.99031	0.5807	0.5514	0.795875		602	G	0.875	0.091	0.949698	0.90693	0.993842	0.6712	0.6374	0.839012
603	L	0.838	0.138	0.887396	0.878284	0.99015	0.6991	0.5846	0.812922		603	L	0.86	0.093	0.939862	0.900534	0.994357	0.7755	0.6681	0.856392
604	E	0.822	0.137	0.870166	0.863958	0.99055	0.6531	0.5667	0.794412		604	E	0.847	0.094	0.931108	0.892182	0.995085	0.7982	0.6604	0.853996
605	V	0.819	0.136	0.851495	0.846861	0.991398	0.6531	0.59	0.791976		605	V	0.856	0.089	0.921923	0.881283	0.995744	0.8013	0.6789	0.855858
606	V	0.839	0.128	0.8309	0.828524	0.993175	0.6136	0.5229	0.77135		606	V	0.878	0.087	0.910655	0.868881	0.997437	0.7672	0.6604	0.847096
607	A	0.834	0.133	0.797845	0.809703	0.989988	0.6531	0.5173	0.766989		607	A	0.885	0.091	0.892797	0.855355	0.997108	0.8013	0.6557	0.847877
608	P	0.792	0.144	0.779947	0.792612	0.980192	0.6531	0.5084	0.751042		608	P	0.859	0.114	0.882979	0.8433	0.992999	0.7982	0.6516	0.838013
609	E	0.797	0.136	0.773884	0.775923	0.966963	0.5577	0.5296	0.733512		609	E	0.863	0.116	0.879369	0.830568	0.985645	0.805	0.6715	0.83918
610	V	0.839	0.128	0.755222	0.759988	0.958699	0.4831	0.5229	0.719818		610	G	0.895	0.087	0.865868	0.818237	0.981482	0.7331	0.6604	0.825681
611	T	0.838	0.146	0.727398	0.743159	0.955796	0.5055	0.4651	0.705825		611	T	0.908	0.076	0.853626	0.804314	0.98094	0.7595	0.6516	0.82633
612	S	0.82	0.164	0.714505	0.726893	0.954308	0.5342	0.4078	0.692951		612	S	0.898	0.1	0.841808	0.790807	0.980799	0.7799	0.6035	0.815802
613	A	0.8	0.18	0.691477	0.709818	0.951698	0.5254	0.4149	0.682215		613	A	0.861	0.135	0.827193	0.775711	0.980303	0.7755	0.6174	0.806185
614	P	0.78	0.181	0.666429	0.692017	0.93997	0.5707	0.4825	0.688603		614	P	0.836	0.159	0.807343	0.758873	0.976922	0.8162	0.665	0.810056
615	V	0.794	0.17	0.637903	0.674258	0.906994	0.5533	0.4556	0.670342		615	G	0.851	0.145	0.790272	0.741203	0.96097	0.7951	0.6412	0.796624
616	S	0.774	0.166	0.618897	0.656991	0.855528	0.5296	0.4651	0.650019		616	G	0.851	0.144	0.773369	0.723526	0.949188	0.7755	0.6442	0.78613
617	G	0.746	0.171	0.603457	0.640362	0.77297	0.4441	0.5008	0.617948		617	G	0.845	0.162	0.760358	0.705812	0.885869	0.6712	0.6681	0.756057
618	P	0.636	0.196	0.578802	0.623755	0.695947	0.4652	0.4556	0.575884		618	P	0.819	0.185	0.739608	0.687834	0.82985	0.6948	0.6374	0.734749
619	G	0.616	0.199	0.547115	0.607277	0.599742	0.3872	0.2292	0.497756		619	G	0.822	0.187	0.718372	0.669546	0.739585	0.5901	0.4116	0.658534
620	I	0.515	0.177	0.51514	0.591082	0.507446	0.2399	0.208	0.429428		620	T	0.796	0.196	0.688509	0.651613	0.666459	0.422	0.3885	0.60218
621	L	0.419	0.171	0.472149	0.575042	0.406239	0.3019	0.1958	0.395022		621	L	0.759	0.217	0.650033	0.63387	0.575531	0.433	0.3359	0.564556
622	D	0.437	0.189	0.416562	0.559688	0.317879	0.2849	0.0643	0.346721		622	D	0.723	0.223	0.594962	0.617261	0.489966	0.4149	0.1416	0.496948
623	D	0.36	0.166	0.37781	0.544864	0.22735	0.3117	0.066	0.314621		623	D	0.632	0.238	0.547796	0.601212	0.395863	0.4476	0.1495	0.462328
624	S	0.319	0.14	0.360552	0.531232	0.155496	0.3392	0.0744	0.296647		624	S	0.594	0.25	0.528235	0.58604	0.3093	0.4725	0.1602	0.441713
625	A	0.25	0.118	0.304703	0.518239	0.102526	0.3321	0.0771	0.264111		625	A	0.573	0.247	0.453962	0.571242	0.215093	0.4619	0.1635	0.406449
626	T	0.223	0.114	0.233775	0.507145	0.084685	0.3286	0.1041	0.246884		626	T	0.516	0.229	0.384629	0.557927	0.172418	0.4051	0.1566	0.365446
627	I	0.203	0.111	0.208778	0.497372	0.064761	0.2849	0.1117	0.228418		627	I	0.425	0.215	0.342712	0.545597	0.125519	0.3599	0.1667	0.327571
628	C	0.197	0.11	0.203135	0.488122	0.060206	0.268	0.0701	0.214427		628	C	0.385	0.191	0.308619	0.533481	0.110544	0.3426	0.1205	0.300124
629	R	0.216	0.12	0.178063	0.477465	0.045205	0.1323	0.0425	0.181922		629	R	0.37	0.188	0.27508	0.520349	0.07351	0.1914	0.0744	0.25079
630	V	0.216	0.134	0.196114	0.466236	0.038645	0.1349	0.0363	0.181366		630	V	0.308	0.132	0.291249	0.506873	0.054649	0.1969	0.0643	0.236995
631	C	0.188	0.118	0.194335	0.455636	0.019175	0.2002	0.0121	0.178241		631	C	0.275	0.135	0.284804	0.494001	0.029943	0.2002	0.0173	0.216875
632	Q	0.154	0.091	0.194246	0.447702	0.011064	0.1449	0.0173	0.161535		632	Q	0.244	0.143	0.285348	0.482843	0.016618	0.1424	0.0245	0.199285
633	K	0.142	0.082	0.211743	0.441812	0.006163	0.1449	0.015	0.16027		633	K	0.223	0.137	0.297054	0.473045	0.008308	0.1449	0.0218	0.194685
634	P	0.134	0.076	0.206415	0.439302	0.003772	0.0765	0.0027	0.143782		634	P	0.198	0.12	0.272487	0.465658	0.004107	0.078	0.0037	0.170325
635	G	0.132	0.073	0.202369	0.438938	0.003408	0.0356	0.0029	0.135869		635	G	0.187	0.12	0.262426	0.460303	0.003408	0.0356	0.0042	0.158823
636	D	0.133	0.075	0.1951	0.440913	0.002698	0.024	0.0013	0.132835		636	D	0.188	0.125	0.25979	0.457011	0.002698	0.024	0.0026	0.155683
637	L	0.12	0.061	0.189917	0.444096	0.001142	0.0231	0.0004	0.129776		637	L	0.166	0.106	0.260017	0.455094	0.001142	0.0231	0.0004	0.150959
638	V	0.111	0.05	0.161482	0.448342	0.001051	0.024	0.0003	0.124363		638	V	0.145	0.084	0.229764	0.45481	0.001051	0.024	0.0004	0.142504
639	M	0.114	0.056	0.13879	0.45133	0.000287	0.0592	0.0007	0.127385		639	M	0.13	0.072	0.202696	0.453524	0.000287	0.0592	0.0008	0.141085
640	C	0.096	0.038	0.12143	0.453856	0.000198	0.0275	0.0005	0.116581		640	C	0.104	0.046	0.180553	0.452823	0.000198	0.0269	0.0005	0.127496
641	N	0.085	0.025	0.11841	0.455417	0.000187	0.0372	0.0007	0.116152		641	N	0.091	0.031	0.149958	0.451406	0.000187	0.0364	0.0007	0.121609
642	Q	0.083	0.019	0.109352	0.458547	0.000179	0.0568	0.0005	0.118063		642	Q	0.088	0.023	0.144419	0.452381	0.000179	0.0555	0.0006	0.123513
643	C	0.085	0.02	0.112304	0.462822	0.000166	0.0631	0.0004	0.120632		643	C	0.089	0.026	0.147981	0.454732	0.000166	0.0631	0.0004	0.125896
644	E	0.087	0.027	0.120767	0.469454	0.000152	0.0581	0.0003	0.122629		644	E	0.087	0.027	0.158891	0.46039	0.000152	0.0592	0.0003	0.127656
645	F	0.093	0.028	0.099554	0.478192	0.000159	0.0334	0.0003	0.117434		645	F	0.096	0.03	0.129658	0.469025	0.000159	0.0334	0.0003	0.121424
646	C	0.092	0.026	0.113566	0.487274	0.000204	0.0349	0.0002	0.121357		646	C	0.092	0.026	0.131184	0.478663	0.000204	0.0356	0.0003	0.122992
647	F	0.092	0.024	0.115732	0.496681	0.000487	0.0341	0.0002	0.1232		647	F	0.091	0.023	0.141012	0.488805	0.000487	0.0349	0.0002	0.126067
648	H	0.098	0.025	0.121517	0.505411	0.003528	0.0356	0.0002	0.127376		648	H	0.096	0.025	0.158	0.498675	0.003528	0.0364	0.0002	0.132134
649	L	0.102	0.024	0.135299	0.513736	0.014484	0.0568	0.0003	0.137103		649	L	0.1	0.024	0.159786	0.508231	0.014484	0.0581	0.0003	0.14015
650	D	0.107	0.025	0.145179	0.52185	0.01679	0.0646	0.0003	0.14262		650	D	0.102	0.023	0.168938	0.517873	0.01679	0.0662	0.0003	0.14535
651	C	0.119	0.03	0.191383	0.529239	0.017409	0.1476	0.0009	0.167589		651	C	0.112	0.027	0.195115	0.526566	0.017409	0.1528	0.0009	0.167465
652	H	0.12	0.029	0.21579	0.538233	0.01778	0.1583	0.0009	0.175167		652	H	0.112	0.027	0.218936	0.53665	0.01778	0.1643	0.0009	0.175094
653	L	0.127	0.03	0.253016	0.548614	0.020826	0.0967	0.001	0.174526		653	L	0.12	0.032	0.255368	0.547551	0.020826	0.1028	0.001	0.174591
654	P	0.154	0.051	0.274031	0.561451	0.026773	0.1881	0.0086	0.202159		654	P	0.147	0.053	0.275395	0.560716	0.026773	0.1969	0.0086	0.202564
655	A	0.186	0.069	0.297215	0.574011	0.029173	0.0835	0.0049	0.1958		655	A	0.176	0.067	0.297877	0.573611	0.029173	0.0888	0.0049	0.19506
656	L	0.213	0.092	0.344989	0.585219	0.031153	0.1373	0.0094	0.220177		656	L	0.203	0.087	0.344989	0.585117	0.031153	0.1424	0.0094	0.219343
657	Q	0.229	0.11	0.367596	0.59464	0.028534	0.1881	0.016	0.237312		657	Q	0.22	0.104	0.367596	0.59464	0.028534	0.1969	0.016	0.237278
658	D	0.264	0.119	0.410766	0.602992	0.018702	0.1583	0.0336	0.24806		658	D	0.256	0.12	0.410766	0.602992	0.018702	0.1643	0.0336	0.247727
659	V	0.29	0.137	0.433479	0.610672	0.021842	0.1583	0.0274	0.256949		659	V	0.284	0.137	0.433479	0.610672	0.021842	0.1611	0.0274	0.256416
660	P	0.265	0.128	0.44532	0.618131	0.046463	0.1671	0.0179	0.259986		660	P	0.264	0.129	0.44532	0.618131	0.046463	0.1731	0.0179	0.260819
661	G	0.269	0.126	0.46426	0.626121	0.054175	0.107	0.0137	0.255709		661	G	0.27	0.127	0.46426	0.626121	0.054175	0.1137	0.0137	0.256993
662	E	0.263	0.125	0.462486	0.635221	0.054772	0.2292	0.0526	0.28288		662	E	0.263	0.127	0.462486	0.635221	0.054772	0.2436	0.0526	0.28528
663	E	0.254	0.105	0.438827	0.644548	0.084726	0.2436	0.0441	0.284967		663	E	0.256	0.107	0.438827	0.644548	0.084726	0.2575	0.0441	0.287617
664	W	0.252	0.099	0.401499	0.653718	0.128757	0.2399	0.0909	0.294462		664	W	0.255	0.101	0.401499	0.653718	0.128757	0.2503	0.0909	0.296696
665	S	0.205	0.069	0.371735	0.66123	0.172964	0.2064	0.0858	0.283855		665	S	0.207	0.069	0.371735	0.66123	0.172964	0.2164	0.0858	0.285855
666	C	0.187	0.073	0.321262	0.667438	0.227957	0.2436	0.066	0.285543		666	C	0.188	0.072	0.321262	0.667438	0.227957	0.2541	0.066	0.287459
667	S	0.168	0.066	0.293835	0.671892	0.276136	0.3215	0.0991	0.305077		667	S	0.168	0.065	0.293835	0.671892	0.276136	0.3286	0.0991	0.30626
668	L	0.167	0.069	0.314943	0.674348	0.306915	0.3249	0.1117	0.316634		668	L	0.167	0.07	0.314943	0.674348	0.306915	0.3321	0.1117	0.317834
669	C	0.18	0.082	0.308867	0.677705	0.312593	0.3087	0.115	0.317144		669	C	0.18	0.082	0.308867	0.677705	0.312593	0.3182	0.115	0.318727
670	H	0.199	0.098	0.358642	0.682191	0.307149	0.3566	0.1667	0.345047		670	H	0.2	0.1	0.358642	0.682191	0.307149	0.3631	0.1667	0.346297
671	V	0.234	0.135	0.394906	0.688818	0.347172	0.268	0.1456	0.346416		671	V	0.235	0.136	0.394906	0.688818	0.347172	0.2752	0.1456	0.347783
672	L	0.26	0.15	0.449704	0.694033	0.350675	0.2609	0.1532	0.361419		672	L	0.261	0.151	0.449704	0.694033	0.350675	0.2715	0.1532	0.363352
673	P	0.29	0.151	0.507625	0.697231	0.369076	0.1823	0.0991	0.357555		673	P	0.29	0.154	0.507625	0.697231	0.369076	0.1914	0.0991	0.359072
674	D	0.376	0.153	0.573779	0.69781	0.377854	0.1791	0.0884	0.382157		674	D	0.378	0.153	0.573779	0.69781	0.377854	0.1852	0.0884	0.383507
675	L	0.49	0.133	0.62501	0.696866	0.39691	0.2541	0.0965	0.426564		675	L	0.491	0.138	0.62501	0.696866	0.39691	0.2609	0.0965	0.427864
676	K	0.503	0.121	0.662792	0.693815	0.441441	0.2328	0.0991	0.438825		676	K	0.503	0.128	0.662792	0.693815	0.441441	0.2399	0.0991	0.440008
677	E	0.505	0.129	0.679469	0.689756	0.505447	0.3704	0.2385	0.498095		677	E	0.503	0.135	0.679469	0.689756	0.505447	0.3807	0.2385	0.499479
678	E	0.521	0.12	0.687974	0.682895	0.574772	0.3667	0.2041	0.50624		678	E	0.519	0.126	0.687974	0.682895	0.574772	0.3774	0.2041	0.50769
679	D	0.534	0.117	0.687635	0.675464	0.67377	0.433	0.282	0.547645		679	D	0.532	0.123	0.687635	0.675464	0.67377	0.4409	0.282	0.548628
680	G	0.492	0.122	0.679187	0.668726	0.726711	0.5707	0.4282	0.594254		680	G	0.488	0.124	0.679187	0.668726	0.726711	0.5854	0.4282	0.596037
681	S	0.511	0.11	0.687314	0.663362	0.77283	0.5055	0.4458	0.597634		681	S	0.512	0.115	0.687314	0.663362	0.77283	0.5211	0.4458	0.600401
682	L	0.522	0.117	0.697683	0.658466	0.793494	0.5017	0.4967	0.611674		682	L	0.525	0.12	0.697683	0.658466	0.793494	0.5176	0.4967	0.614824
683	S	0.548	0.142	0.687171	0.650896	0.832465	0.5456	0.5084	0.628755		683	S	0.553	0.149	0.687171	0.650896	0.832465	0.562	0.5084	0.632322
684	L	0.549	0.167	0.675842	0.640227	0.852594	0.5055	0.4245	0.607944		684	L	0.556	0.172	0.675842	0.640227	0.852594	0.5139	0.4245	0.610511
685	D	0.466	0.158	0.664572	0.626333	0.850496	0.4149	0.3847	0.567833		685	D	0.47	0.162	0.664572	0.626333	0.850496	0.4292	0.3847	0.570883
686	G	0.5	0.167	0.643724	0.611087	0.845034	0.4766	0.4458	0.587041		686	G	0.505	0.169	0.643724	0.611087	0.845034	0.4901	0.4458	0.590124
687	A	0.513	0.178	0.613054	0.596713	0.838181	0.5176	0.3847	0.577208		687	A	0.518	0.176	0.613054	0.596713	0.838181	0.5342	0.3847	0.580808
688	D	0.529	0.191	0.595324	0.58243	0.810963	0.4685	0.363	0.558203		688	D	0.536	0.189	0.595324	0.58243	0.810963	0.4831	0.363	0.561803
689	S	0.504	0.195	0.574533	0.568174	0.790176	0.4582	0.3806	0.545947		689	S	0.508	0.195	0.574533	0.568174	0.790176	0.4725	0.3806	0.548997
690	T	0.536	0.185	0.554214	0.553947	0.722564	0.4476	0.3359	0.525037		690	T	0.538	0.185	0.554214	0.553947	0.722564	0.4652	0.3359	0.528304
691	G	0.536	0.177	0.524924	0.541275	0.709242	0.4441	0.3359	0.51524		691	G	0.535	0.173	0.524924	0.541275	0.709242	0.4582	0.3359	0.517424
692	V	0.529	0.171	0.516914	0.529088	0.690068	0.4369	0.3399	0.506978		692	V	0.529	0.17	0.516914	0.529088	0.690068	0.4507	0.3399	0.509278
693	V	0.481	0.176	0.498273	0.515285	0.659715	0.3774	0.3939	0.487596		693	V	0.484	0.171	0.498273	0.515285	0.659715	0.384	0.3939	0.489195
694	A	0.413	0.161	0.495164	0.499932	0.618646	0.3948	0.3847	0.467707		694	A	0.412	0.158	0.495164	0.499932	0.618646	0.4051	0.3847	0.469257
695	K	0.321	0.13	0.491884	0.483537	0.539095	0.4582	0.3225	0.436036		695	K	0.322	0.13	0.491884	0.483573	0.539095	0.4652	0.3225	0.437375
696	L	0.321	0.119	0.484085	0.469044	0.457302	0.3872	0.3263	0.407488		696	L	0.324	0.121	0.484281	0.468672	0.457302	0.3983	0.3263	0.409809
697	S	0.294	0.083	0.483108	0.45704	0.390625	0.3149	0.3311	0.378462		697	S	0.301	0.085	0.482797	0.455815	0.390625	0.3286	0.3311	0.381656
698	P	0.244	0.06	0.478958	0.450285	0.315898	0.2715	0.3053	0.344324		698	P	0.25	0.063	0.47811	0.447706	0.315898	0.2849	0.3005	0.346186
699	A	0.236	0.058	0.477669	0.447962	0.298568	0.2328	0.2333	0.32105		699	A	0.242	0.059	0.47637	0.444023	0.298568	0.247	0.2255	0.322244
700	N	0.206	0.059	0.481268	0.44518	0.226857	0.1731	0.1766	0.284834		700	N	0.211	0.06	0.47934	0.439861	0.226857	0.1881	0.1667	0.28531
701	Q	0.205	0.057	0.472073	0.440646	0.158577	0.0985	0.1635	0.256383		701	Q	0.208	0.057	0.469654	0.433853	0.158577	0.1115	0.1532	0.255797
702	R	0.209	0.064	0.459677	0.432841	0.109004	0.0454	0.1178	0.228954		702	R	0.212	0.062	0.45606	0.424585	0.109004	0.0506	0.1088	0.226842
703	K	0.172	0.066	0.441439	0.42561	0.066364	0.0618	0.1088	0.212669		703	K	0.172	0.064	0.436623	0.416068	0.066364	0.069	0.0965	0.209426
704	C	0.13	0.05	0.414211	0.417931	0.061383	0.0967	0.0723	0.198754		704	C	0.129	0.049	0.408785	0.407407	0.061383	0.1048	0.0621	0.195579
705	E	0.088	0.032	0.381972	0.411096	0.060034	0.1323	0.0832	0.192767		705	E	0.087	0.03	0.375172	0.399778	0.060034	0.1424	0.0723	0.189447
706	R	0.073	0.026	0.365108	0.403899	0.0599	0.0662	0.0965	0.177434		706	R	0.071	0.024	0.356853	0.391828	0.0599	0.0719	0.0832	0.172447
707	V	0.064	0.024	0.333917	0.396646	0.06414	0.0985	0.1667	0.187317		707	V	0.062	0.022	0.325018	0.383771	0.06414	0.1048	0.1532	0.182155
708	L	0.055	0.022	0.286676	0.38862	0.068893	0.1206	0.0789	0.166448		708	L	0.053	0.02	0.280815	0.374922	0.068893	0.1275	0.0677	0.162138
709	L	0.051	0.022	0.273566	0.381623	0.069592	0.0662	0.0643	0.151047		709	L	0.047	0.02	0.272558	0.367027	0.069592	0.0704	0.0554	0.146996
710	A	0.049	0.022	0.242852	0.374371	0.064871	0.0749	0.0965	0.150416		710	A	0.043	0.018	0.241443	0.358976	0.064871	0.078	0.0858	0.145348
711	L	0.053	0.024	0.24559	0.365814	0.056289	0.0749	0.0567	0.142049		711	L	0.041	0.014	0.244317	0.349716	0.056289	0.0799	0.0502	0.136904
712	F	0.062	0.028	0.220981	0.356258	0.04981	0.0463	0.0514	0.131125		712	F	0.042	0.013	0.221023	0.33965	0.04981	0.0483	0.0441	0.124147
713	C	0.073	0.032	0.207994	0.34818	0.040259	0.0405	0.0554	0.127556		713	C	0.05	0.017	0.207624	0.330967	0.040259	0.0424	0.0478	0.119842
714	H	0.095	0.035	0.230071	0.342784	0.030994	0.0433	0.0336	0.129291		714	H	0.068	0.023	0.229413	0.32482	0.030994	0.0463	0.0286	0.121354
715	E	0.13	0.05	0.261459	0.339552	0.024328	0.1028	0.0643	0.15374		715	E	0.095	0.033	0.259575	0.320672	0.024328	0.1092	0.0526	0.143562
716	P	0.158	0.061	0.28886	0.337983	0.02093	0.0888	0.0587	0.158879		716	P	0.133	0.052	0.285086	0.318156	0.02093	0.0948	0.049	0.150162
717	C	0.201	0.068	0.303938	0.340705	0.017596	0.0929	0.0587	0.16914		717	C	0.185	0.077	0.300714	0.319926	0.016845	0.0985	0.0478	0.161464
718	R	0.232	0.07	0.336659	0.348248	0.035906	0.0704	0.0884	0.185269		718	R	0.224	0.111	0.33296	0.326416	0.02077	0.0734	0.0723	0.174974
719	P	0.279	0.085	0.371743	0.359291	0.080658	0.1048	0.1292	0.220782		719	P	0.265	0.126	0.36543	0.336353	0.027877	0.107	0.1117	0.202227
720	L	0.327	0.084	0.383819	0.371046	0.147404	0.1373	0.1088	0.245895		720	L	0.295	0.119	0.377763	0.347171	0.049109	0.107	0.0935	0.211591
721	H	0.326	0.114	0.399499	0.382027	0.225323	0.1702	0.1292	0.272041		721	H	0.285	0.108	0.394508	0.35748	0.084498	0.1323	0.1117	0.227581
722	Q	0.36	0.125	0.423134	0.393235	0.272628	0.2436	0.1495	0.307016		722	Q	0.31	0.108	0.413761	0.368162	0.095423	0.1942	0.0991	0.246774
723	L	0.377	0.164	0.461984	0.405	0.305966	0.3704	0.2292	0.358258		723	L	0.338	0.111	0.450433	0.379302	0.101072	0.3182	0.1602	0.291201
724	A	0.356	0.138	0.494134	0.418378	0.355277	0.5017	0.363	0.414748		724	A	0.335	0.08	0.482264	0.391852	0.11279	0.4476	0.282	0.341918
725	T	0.344	0.101	0.514025	0.432023	0.426302	0.5098	0.3939	0.436675		725	T	0.348	0.065	0.498606	0.404569	0.134207	0.4541	0.3184	0.359647
726	D	0.38	0.111	0.542362	0.446283	0.473365	0.494	0.3885	0.454085		726	D	0.398	0.076	0.524122	0.417812	0.141183	0.4409	0.3146	0.372769
727	S	0.361	0.127	0.568045	0.459616	0.513942	0.3948	0.3668	0.444034		727	S	0.4	0.088	0.550003	0.430588	0.149371	0.3426	0.2865	0.359844
728	T	0.342	0.137	0.582728	0.472467	0.528405	0.5419	0.4967	0.494033		728	T	0.396	0.098	0.563549	0.443384	0.154225	0.4831	0.4203	0.410093
729	F	0.334	0.129	0.594343	0.482292	0.504757	0.4725	0.4333	0.470199		729	F	0.373	0.103	0.571507	0.4537	0.135182	0.4186	0.3535	0.384248
730	S	0.287	0.109	0.603629	0.489944	0.464555	0.4441	0.4203	0.451588		730	S	0.32	0.092	0.583033	0.461828	0.110197	0.391	0.3359	0.366993
731	M	0.284	0.097	0.609415	0.495704	0.455862	0.4476	0.4379	0.45508		731	L	0.31	0.091	0.588714	0.468036	0.11057	0.3983	0.3535	0.37152
732	E	0.239	0.085	0.620499	0.500544	0.444661	0.3807	0.4513	0.439451		732	D	0.227	0.072	0.599428	0.472803	0.116812	0.3286	0.3668	0.351907
733	Q	0.203	0.056	0.617501	0.504324	0.414397	0.3667	0.3885	0.415737		733	Q	0.187	0.058	0.597254	0.475966	0.112527	0.3182	0.2963	0.331208
734	P	0.204	0.05	0.604572	0.509135	0.359382	0.4149	0.4078	0.416631		734	P	0.18	0.052	0.585436	0.479467	0.096496	0.3631	0.3146	0.336516
735	G	0.213	0.045	0.586254	0.515988	0.354608	0.4409	0.4379	0.424775		735	G	0.184	0.042	0.563998	0.484728	0.103977	0.3872	0.3491	0.3455
736	G	0.221	0.056	0.552931	0.523489	0.379443	0.3704	0.4116	0.40981		736	G	0.182	0.048	0.530529	0.490861	0.142416	0.3182	0.3184	0.330401
737	T	0.228	0.054	0.516958	0.528661	0.396296	0.3667	0.4116	0.408036		737	T	0.181	0.054	0.498643	0.495469	0.1654	0.3182	0.3225	0.330202
738	L	0.227	0.058	0.510113	0.532209	0.427789	0.391	0.3399	0.404669		738	L	0.179	0.056	0.484522	0.499363	0.208876	0.3392	0.2483	0.326543
739	D	0.218	0.057	0.489438	0.534236	0.452195	0.3807	0.3578	0.405395		739	D	0.169	0.057	0.462982	0.502214	0.260596	0.3321	0.2657	0.332099
740	L	0.223	0.061	0.485701	0.535903	0.490467	0.4149	0.4703	0.436712		740	L	0.182	0.056	0.459465	0.504779	0.326182	0.3667	0.3806	0.369954
741	T	0.21	0.057	0.500877	0.537725	0.525991	0.4186	0.46	0.442199		741	T	0.183	0.051	0.475575	0.507399	0.371951	0.3667	0.3717	0.379387
742	L	0.218	0.062	0.490653	0.541683	0.56971	0.4766	0.4245	0.453524		742	L	0.198	0.059	0.461515	0.512061	0.427284	0.4725	0.3847	0.409343
743	I	0.219	0.066	0.498629	0.547716	0.620387	0.494	0.4116	0.465222		743	I	0.193	0.065	0.468951	0.518603	0.488588	0.494	0.3806	0.423957
744	R	0.223	0.06	0.530294	0.553197	0.658773	0.4017	0.442	0.468161		744	R	0.196	0.063	0.502213	0.524689	0.555555	0.4017	0.4116	0.431959
745	A	0.24	0.058	0.543557	0.558296	0.666697	0.3667	0.4513	0.471092		745	A	0.219	0.063	0.518516	0.53054	0.596649	0.3704	0.4245	0.443267
746	R	0.262	0.068	0.561215	0.561998	0.685122	0.3631	0.3762	0.468273		746	R	0.246	0.075	0.541361	0.535158	0.656197	0.3631	0.3491	0.448486
747	L	0.276	0.073	0.580207	0.56606	0.681942	0.3948	0.3717	0.478452		747	L	0.262	0.088	0.561139	0.540167	0.681942	0.3948	0.3491	0.464858
748	Q	0.284	0.082	0.627169	0.568567	0.695861	0.4017	0.3762	0.492249		748	Q	0.275	0.089	0.614331	0.543627	0.695861	0.4017	0.3535	0.48067
749	E	0.291	0.096	0.652467	0.568168	0.700877	0.4864	0.4749	0.528969		749	E	0.296	0.095	0.642995	0.54428	0.700877	0.4901	0.4556	0.521642
750	K	0.287	0.093	0.666651	0.565077	0.72454	0.3774	0.4651	0.514295		750	K	0.297	0.089	0.660581	0.542295	0.72454	0.3774	0.4458	0.507936
751	L	0.339	0.106	0.681576	0.560475	0.74704	0.422	0.5331	0.547199		751	L	0.369	0.109	0.677849	0.53863	0.74704	0.422	0.5229	0.546237
752	S	0.31	0.086	0.686829	0.556668	0.765382	0.4292	0.4556	0.533946		752	S	0.323	0.083	0.684463	0.535496	0.765382	0.4292	0.442	0.529924
753	P	0.337	0.076	0.684789	0.551701	0.769674	0.5139	0.4879	0.557494		753	P	0.33	0.083	0.682688	0.531054	0.769674	0.5176	0.4781	0.551519
754	P	0.391	0.095	0.670363	0.544339	0.76698	0.5342	0.5549	0.576964		754	P	0.389	0.104	0.667488	0.524317	0.76698	0.5382	0.5549	0.573481
755	Y	0.448	0.119	0.670244	0.532775	0.73992	0.5419	0.5623	0.582523		755	Y	0.448	0.138	0.668536	0.51358	0.73992	0.5456	0.5583	0.578989
756	S	0.388	0.114	0.663941	0.518967	0.681467	0.5665	0.5173	0.556029		756	S	0.389	0.127	0.66298	0.500701	0.681467	0.5707	0.5173	0.553691
757	S	0.344	0.102	0.663693	0.504385	0.640222	0.5493	0.5229	0.537417		757	S	0.348	0.111	0.664603	0.487099	0.640222	0.5493	0.5229	0.535354
758	P	0.314	0.11	0.667164	0.489598	0.570561	0.5139	0.5846	0.523304		758	P	0.318	0.12	0.668996	0.473278	0.570561	0.5176	0.59	0.523072
759	Q	0.309	0.108	0.638766	0.47279	0.498941	0.494	0.5412	0.492449		759	Q	0.311	0.117	0.638921	0.457378	0.498941	0.4979	0.5412	0.49089
760	E	0.281	0.088	0.600651	0.455431	0.414385	0.4901	0.4513	0.448811		760	E	0.283	0.096	0.597678	0.440882	0.414385	0.4901	0.4513	0.446224
761	F	0.263	0.06	0.587765	0.438102	0.327927	0.3983	0.4458	0.410149		761	F	0.259	0.064	0.584535	0.424438	0.327927	0.4017	0.4458	0.407233
762	A	0.199	0.054	0.556458	0.422972	0.243764	0.4801	0.5253	0.404599		762	A	0.196	0.054	0.55225	0.410543	0.243764	0.4831	0.5331	0.403126
763	Q	0.182	0.06	0.511578	0.408242	0.18083	0.4766	0.4513	0.368425		763	Q	0.178	0.061	0.507954	0.397909	0.18083	0.4766	0.4556	0.366149
764	D	0.187	0.061	0.472178	0.394672	0.135845	0.374	0.4149	0.329766		764	D	0.181	0.062	0.469898	0.387176	0.135845	0.3774	0.4203	0.328603
765	V	0.187	0.065	0.443712	0.379782	0.12502	0.346	0.3668	0.308052		765	V	0.182	0.066	0.442615	0.375434	0.12502	0.346	0.3717	0.307128
766	G	0.168	0.063	0.404464	0.364449	0.096379	0.4441	0.3668	0.307365		766	G	0.164	0.064	0.40412	0.363071	0.096379	0.4476	0.3668	0.306995
767	R	0.169	0.068	0.376675	0.349552	0.086583	0.4619	0.3578	0.300252		767	R	0.165	0.069	0.377017	0.350643	0.086583	0.4652	0.3578	0.300374
768	M	0.169	0.076	0.381537	0.33838	0.095664	0.4582	0.363	0.300963		768	M	0.167	0.077	0.384892	0.341089	0.095664	0.4619	0.3668	0.302891
769	F	0.206	0.097	0.389477	0.329164	0.11491	0.4017	0.3399	0.296858		769	F	0.201	0.097	0.392572	0.332636	0.11491	0.4051	0.3399	0.297686
770	K	0.229	0.096	0.380241	0.322512	0.13939	0.4051	0.3184	0.299107		770	K	0.222	0.095	0.384493	0.326279	0.13939	0.4051	0.3225	0.29996
771	Q	0.236	0.099	0.413536	0.316467	0.142663	0.3321	0.282	0.287128		771	Q	0.229	0.098	0.41692	0.320546	0.142663	0.3321	0.282	0.287205
772	F	0.215	0.095	0.443873	0.31074	0.120583	0.4409	0.3717	0.317133		772	F	0.207	0.095	0.445583	0.315164	0.120583	0.4409	0.3717	0.316822
773	N	0.199	0.084	0.45381	0.30261	0.101232	0.4619	0.3263	0.307475		773	N	0.195	0.087	0.455265	0.307381	0.101232	0.4619	0.3263	0.307846
774	K	0.235	0.094	0.466989	0.29149	0.093224	0.3774	0.3263	0.298401		774	K	0.229	0.096	0.468016	0.296626	0.093224	0.3774	0.3263	0.298428
775	L	0.262	0.093	0.482937	0.279602	0.085696	0.2918	0.3146	0.286106		775	L	0.255	0.092	0.483064	0.285187	0.085696	0.2918	0.3146	0.285891
776	T	0.24	0.079	0.478552	0.267224	0.103446	0.3529	0.3096	0.291954		776	T	0.233	0.084	0.478629	0.273347	0.103446	0.3529	0.3096	0.29182
777	E	0.232	0.083	0.465355	0.256632	0.090163	0.2817	0.2209	0.257792		777	E	0.224	0.087	0.465549	0.263469	0.090163	0.2817	0.2209	0.25763
778	D	0.232	0.09	0.466028	0.246569	0.070903	0.2951	0.2255	0.256017		778	D	0.228	0.097	0.466125	0.25429	0.070903	0.2951	0.2255	0.256653
779	K	0.249	0.104	0.46023	0.236312	0.082467	0.3149	0.1766	0.253252		779	K	0.243	0.112	0.460413	0.245394	0.082467	0.3149	0.1766	0.253796
780	A	0.236	0.107	0.416902	0.225343	0.113107	0.3149	0.2602	0.261075		780	A	0.236	0.119	0.418725	0.236872	0.113107	0.3149	0.2602	0.263301
781	D	0.217	0.101	0.385085	0.214139	0.130223	0.2258	0.2657	0.239658		781	D	0.227	0.114	0.388949	0.228974	0.130223	0.2292	0.2657	0.245008
782	V	0.175	0.09	0.357611	0.203967	0.150974	0.2292	0.1732	0.214992		782	V	0.185	0.098	0.364495	0.222572	0.150974	0.2328	0.1766	0.222074
783	Q	0.151	0.079	0.317316	0.193721	0.176584	0.3286	0.1667	0.22232		783	Q	0.154	0.079	0.326944	0.21568	0.176584	0.3286	0.1698	0.228601
784	S	0.152	0.074	0.284643	0.183001	0.192111	0.3149	0.1698	0.216076		784	S	0.155	0.08	0.295708	0.207989	0.202184	0.3182	0.1732	0.22538
785	I	0.128	0.06	0.240015	0.172962	0.185815	0.3019	0.1732	0.200315		785	I	0.136	0.066	0.263825	0.200756	0.209886	0.3053	0.1766	0.215395
786	I	0.113	0.053	0.239127	0.165007	0.191199	0.3807	0.2333	0.220389		786	I	0.122	0.059	0.27755	0.195501	0.218112	0.3807	0.2385	0.238727
787	G	0.1	0.044	0.20969	0.159826	0.201681	0.3872	0.2041	0.210416		787	G	0.107	0.046	0.246438	0.193204	0.231478	0.391	0.208	0.22952
788	L	0.096	0.044	0.216773	0.155987	0.177235	0.3494	0.1958	0.198533		788	L	0.1	0.039	0.2523	0.192398	0.209916	0.3529	0.1998	0.217886
789	Q	0.098	0.044	0.214956	0.153093	0.153207	0.2399	0.1921	0.175209		789	Q	0.104	0.039	0.244217	0.192769	0.188886	0.2436	0.1998	0.195545
790	R	0.097	0.039	0.2065	0.15286	0.143185	0.2503	0.1732	0.170508		790	R	0.106	0.038	0.236652	0.196291	0.183207	0.2541	0.1844	0.193442
791	F	0.101	0.037	0.205793	0.155615	0.126906	0.2884	0.1322	0.168319		791	F	0.116	0.038	0.237331	0.203209	0.168362	0.2918	0.1416	0.19305
792	F	0.101	0.03	0.222882	0.16164	0.112353	0.2817	0.1322	0.168629		792	F	0.124	0.03	0.255963	0.213671	0.155254	0.2849	0.1416	0.195898
793	E	0.115	0.028	0.246561	0.1688	0.108801	0.3321	0.208	0.196544		793	E	0.137	0.027	0.283294	0.224891	0.143133	0.3356	0.2209	0.224136
794	T	0.147	0.044	0.275515	0.178672	0.105544	0.2224	0.1958	0.187488		794	T	0.158	0.029	0.312697	0.237754	0.127328	0.2258	0.2122	0.212296
795	R	0.157	0.047	0.310804	0.19148	0.105014	0.2224	0.1921	0.196466		795	R	0.168	0.033	0.347555	0.253288	0.125403	0.2258	0.208	0.221341
796	M	0.155	0.049	0.332016	0.208424	0.103449	0.2715	0.1878	0.209698		796	M	0.166	0.039	0.372334	0.272424	0.122384	0.2783	0.2041	0.235924
797	N	0.144	0.045	0.353186	0.227723	0.100058	0.2884	0.27	0.230561		797	N	0.158	0.043	0.393286	0.29424	0.123929	0.2918	0.2865	0.257959
798	D	0.149	0.045	0.380089	0.24794	0.112775	0.2193	0.2333	0.223734		798	E	0.16	0.044	0.420618	0.315995	0.167372	0.2224	0.2531	0.256581
799	A	0.169	0.053	0.392661	0.267645	0.166946	0.2292	0.2531	0.246425		799	A	0.176	0.049	0.431826	0.337106	0.238075	0.2328	0.27	0.280968
800	F	0.163	0.049	0.393888	0.288284	0.194084	0.2364	0.1766	0.242043		800	F	0.179	0.05	0.435206	0.358825	0.300647	0.2399	0.1998	0.285563
801	G	0.149	0.044	0.40308	0.309791	0.213407	0.268	0.1292	0.245413		801	G	0.171	0.047	0.444359	0.381534	0.362084	0.2752	0.1532	0.297896
802	D	0.138	0.039	0.404031	0.333118	0.242821	0.3983	0.2209	0.289528		802	D	0.165	0.043	0.444776	0.405814	0.430567	0.4051	0.2432	0.349076
803	T	0.143	0.038	0.400598	0.357302	0.262076	0.5382	0.3399	0.340179		803	T	0.176	0.047	0.447509	0.43067	0.494199	0.5419	0.3578	0.408013
804	K	0.158	0.034	0.407672	0.383146	0.294415	0.4476	0.3578	0.341439		804	K	0.199	0.06	0.453403	0.457039	0.564527	0.4979	0.3806	0.425411
805	F	0.168	0.032	0.407379	0.409861	0.303779	0.4582	0.3939	0.356853		805	F	0.215	0.068	0.468376	0.484009	0.58493	0.4901	0.4116	0.442336
806	S	0.159	0.032	0.42406	0.436997	0.314968	0.3872	0.3399	0.343687		806	S	0.198	0.051	0.491775	0.511239	0.60077	0.422	0.3847	0.434747
807	A	0.163	0.03	0.431636	0.463622	0.345587	0.4476	0.3806	0.372007		807	A	0.211	0.059	0.508089	0.537923	0.618162	0.4831	0.4203	0.463096
808	V	0.171	0.03	0.435296	0.488965	0.317258	0.433	0.3225	0.361337		808	V	0.235	0.075	0.518633	0.563236	0.588851	0.4766	0.3762	0.459753
809	L	0.187	0.034	0.450193	0.512532	0.308123	0.3983	0.3399	0.366008		809	L	0.278	0.105	0.543381	0.586556	0.566046	0.4409	0.3806	0.465914
810	V	0.209	0.045	0.482967	0.535168	0.315285	0.4256	0.3717	0.389953		810	V	0.325	0.124	0.577144	0.608254	0.556567	0.4685	0.4203	0.492627
811	E	0.227	0.056	0.532534	0.557531	0.356403	0.4582	0.4282	0.426645		811	E	0.347	0.127	0.62104	0.628403	0.575025	0.4979	0.4749	0.524045
812	P	0.241	0.066	0.565349	0.580675	0.435558	0.4507	0.4333	0.451097		812	P	0.354	0.12	0.648483	0.648393	0.609213	0.494	0.4749	0.538165
813	P	0.29	0.106	0.607977	0.604329	0.498743	0.4369	0.3578	0.465958		813	P	0.393	0.142	0.682726	0.66848	0.635554	0.4801	0.4078	0.54461
814	P	0.397	0.168	0.631322	0.629001	0.587183	0.4476	0.3578	0.508318		814	P	0.509	0.18	0.70152	0.690044	0.713237	0.4864	0.4078	0.584667
815	L	0.5	0.186	0.648382	0.654562	0.676867	0.4725	0.363	0.552552		815	M	0.611	0.155	0.718867	0.712958	0.791403	0.5139	0.4149	0.627171
816	N	0.561	0.172	0.688492	0.680368	0.731641	0.5055	0.4825	0.60825		816	S	0.667	0.121	0.752932	0.736542	0.825752	0.5493	0.5296	0.676854
817	L	0.636	0.148	0.733948	0.706376	0.794439	0.5055	0.5043	0.646761		817	L	0.713	0.095	0.788438	0.760662	0.878825	0.5533	0.5514	0.707604
818	P	0.672	0.131	0.761782	0.731755	0.861975	0.5382	0.4825	0.674702		818	P	0.728	0.09	0.81186	0.784098	0.918597	0.5901	0.5374	0.728343
819	S	0.732	0.08	0.789775	0.755344	0.930944	0.662	0.5473	0.736227		819	G	0.783	0.074	0.835636	0.806915	0.95848	0.6806	0.6035	0.778022
820	A	0.763	0.061	0.803836	0.777443	0.95103	0.7547	0.6174	0.777901		820	A	0.804	0.062	0.852469	0.827986	0.957126	0.8013	0.6681	0.818497
821	G	0.786	0.059	0.819635	0.797344	0.939331	0.8343	0.6906	0.811202		821	G	0.818	0.057	0.867	0.84631	0.945808	0.8655	0.7275	0.84502
822	L	0.839	0.05	0.841775	0.815604	0.932293	0.8235	0.6789	0.821845		822	L	0.856	0.054	0.883917	0.861163	0.936176	0.8655	0.7275	0.855043
823	S	0.856	0.046	0.863931	0.831316	0.929461	0.8235	0.6827	0.831151		823	S	0.868	0.052	0.900834	0.873032	0.925933	0.8343	0.7034	0.850917
824	S	0.879	0.047	0.878368	0.845549	0.929771	0.7799	0.6604	0.828831		824	S	0.884	0.052	0.911129	0.883265	0.925292	0.8343	0.7111	0.858181
825	Q	0.964	0.035	0.89289	0.858565	0.928923	0.7331	0.6557	0.838863		825	Q	0.901	0.056	0.921708	0.893037	0.923535	0.7916	0.6906	0.85358
826	E	0.976	0.022	0.905129	0.870393	0.937631	0.8085	0.7501	0.874625		826	E	0.977	0.025	0.932046	0.901456	0.921819	0.8125	0.7418	0.881104
827	L	0.972	0.034	0.917758	0.879971	0.952923	0.7916	0.7869	0.883525		827	L	0.983	0.021	0.940669	0.908373	0.94154	0.8125	0.7817	0.89463
828	S	0.938	0.095	0.927002	0.887402	0.95601	0.8713	0.865	0.907452		828	S	0.982	0.023	0.947946	0.912815	0.946497	0.8828	0.8595	0.921926
829	G	0.988	0.013	0.934332	0.892998	0.964099	0.8279	0.8781	0.914238		829	G	0.956	0.07	0.9529	0.916742	0.958042	0.8462	0.8713	0.916864
830	P	0.986	0.016	0.94107	0.898028	0.976928	0.8279	0.9068	0.922788		830	G	0.995	0.006	0.959184	0.920151	0.969527	0.8375	0.8984	0.92996
831	G	0.988	0.014	0.94571	0.902747	0.994091	0.8565	0.9447	0.938625		831	P	0.993	0.008	0.963319	0.92357	0.980581	0.8655	0.9369	0.943812
832	D	0.982	0.018	0.950928	0.906879	0.988372	0.8462	0.9604	0.93913		832	G	0.991	0.012	0.966938	0.92616	0.985698	0.8565	0.9553	0.946933
833	G	0.97	0.035	0.955323	0.910037	0.998235	0.9269	0.9867	0.957866		833	D	0.986	0.016	0.97076	0.928039	0.997596	0.9287	0.9831	0.965699
834	P	0.964	0.037	0.959554	0.911538	0.997995	0.9329	0.9943	0.960048		834	G	0.976	0.028	0.973661	0.930219	0.997051	0.9346	0.9917	0.967205
											835	P	0.968	0.034	0.977654	0.931075	0.997995	0.9396	0.9968	0.968521

## Sheet: DNMT1
Supplementary Table 1D Evaluating intrinsic disorder propensity of mouse and human DNMT1 by series of per-residue disorder predictors.
mouse DNMT1											human DNMT1
Number	Residues	PONDR_FIT	PONDR_FIT error	PONDR_VSL2	PONDR_VL3	PONDR_VLXT	IUPred_long	IUPred_short	Mean		Number	Residues	PONDR_FIT	PONDR_FIT error	PONDR_VSL2	PONDR_VL3	PONDR_VLXT	IUPred_long	IUPred_short	Mean
1	M	0.991	0.011	0.954639	0.933317	0.960597	0.7755	0.9604	0.929242		1	M	0.984	0.017	0.9125	0.824785	0.960597	0.7672	0.9447	0.772969
2	P	0.994	0.008	0.95204	0.931818	0.98561	0.6661	0.9553	0.914145		2	P	0.993	0.007	0.91117	0.823844	0.98561	0.6427	0.9369	0.757175
3	A	0.996	0.004	0.94966	0.929293	0.973053	0.6482	0.9235	0.903284		3	A	0.992	0.007	0.908198	0.822497	0.973053	0.6227	0.9162	0.748807
4	R	0.991	0.008	0.946889	0.927087	0.965294	0.662	0.8595	0.891962		4	R	0.983	0.016	0.905568	0.821563	0.965294	0.5382	0.8424	0.724575
5	T	0.986	0.013	0.943267	0.924961	0.860435	0.7289	0.8118	0.875894		5	T	0.984	0.009	0.903036	0.820649	0.859518	0.6183	0.7912	0.712243
6	A	0.988	0.008	0.935837	0.922374	0.827125	0.712	0.7772	0.860423		6	A	0.979	0.013	0.895045	0.819196	0.809199	0.5992	0.6984	0.687577
7	P	0.986	0.008	0.928312	0.919717	0.817926	0.7209	0.7644	0.856209		7	P	0.975	0.011	0.888298	0.817312	0.792203	0.5017	0.687	0.667502
8	A	0.987	0.009	0.921221	0.917391	0.810144	0.7289	0.7111	0.845959		8	A	0.976	0.015	0.880752	0.815728	0.776556	0.5211	0.6334	0.659791
9	R	0.983	0.01	0.917818	0.915466	0.796269	0.6576	0.6756	0.824292		9	R	0.972	0.019	0.876258	0.814541	0.739777	0.4652	0.5253	0.630297
10	V	0.98	0.011	0.915423	0.913552	0.798569	0.708	0.6442	0.826624		10	V	0.953	0.036	0.87281	0.813494	0.71547	0.5176	0.4918	0.628596
11	P	0.952	0.046	0.90635	0.911611	0.805672	0.7209	0.5514	0.807989		11	P	0.917	0.052	0.857703	0.812236	0.702799	0.5382	0.3847	0.609234
12	A	0.95	0.042	0.892582	0.909113	0.81774	0.7505	0.6035	0.820573		12	T	0.904	0.05	0.833511	0.809901	0.678689	0.562	0.442	0.611443
13	L	0.942	0.04	0.89725	0.906038	0.854605	0.6482	0.59	0.806349		13	L	0.888	0.051	0.833612	0.806711	0.683874	0.4685	0.4245	0.593742
14	A	0.929	0.048	0.898402	0.901949	0.878253	0.6661	0.6174	0.815184		14	A	0.854	0.046	0.835393	0.802163	0.67295	0.4864	0.4513	0.592601
15	S	0.909	0.067	0.89687	0.897862	0.912374	0.6712	0.5514	0.806451		15	V	0.834	0.058	0.837422	0.797906	0.720559	0.4864	0.3885	0.58897
16	P	0.882	0.084	0.892714	0.892073	0.892595	0.662	0.5374	0.79313		16	P	0.742	0.055	0.823978	0.791653	0.690854	0.4766	0.3762	0.565184
17	A	0.869	0.087	0.881855	0.885266	0.868965	0.6136	0.5583	0.779498		17	A	0.704	0.065	0.804967	0.784243	0.65921	0.4369	0.3992	0.550503
18	G	0.85	0.11	0.871078	0.877072	0.832738	0.5665	0.5296	0.754498		18	I	0.702	0.08	0.788918	0.775097	0.633034	0.4051	0.363	0.535307
19	S	0.805	0.112	0.858693	0.869665	0.820144	0.5992	0.4879	0.7401		19	S	0.622	0.102	0.776666	0.767277	0.645574	0.433	0.3184	0.52356
20	L	0.793	0.112	0.849275	0.862317	0.79654	0.5382	0.4825	0.720305		20	L	0.601	0.085	0.761134	0.761159	0.641405	0.384	0.3146	0.5069
21	P	0.701	0.12	0.843365	0.853084	0.775644	0.6089	0.5374	0.719899		21	P	0.489	0.108	0.777698	0.754811	0.657097	0.4476	0.3806	0.516401
22	D	0.715	0.16	0.809556	0.842858	0.754271	0.5665	0.442	0.688364		22	D	0.491	0.097	0.744305	0.748231	0.669584	0.4119	0.2748	0.490974
23	H	0.743	0.167	0.787205	0.832516	0.744372	0.5992	0.4651	0.695232		23	D	0.563	0.088	0.732288	0.741207	0.696461	0.4119	0.2748	0.501094
24	V	0.739	0.177	0.769875	0.823452	0.700579	0.6755	0.5084	0.702801		24	V	0.553	0.101	0.727344	0.734948	0.655212	0.4766	0.3263	0.510629
25	R	0.725	0.185	0.761402	0.814539	0.72919	0.6322	0.5296	0.698655		25	R	0.562	0.122	0.733876	0.728856	0.701847	0.4369	0.3491	0.519226
26	R	0.73	0.183	0.771014	0.805349	0.759669	0.6375	0.5296	0.705522		26	R	0.582	0.127	0.749162	0.722782	0.748736	0.4979	0.4078	0.547911
27	R	0.745	0.178	0.750728	0.796568	0.808605	0.6043	0.4282	0.6889		27	R	0.619	0.138	0.742162	0.717439	0.811139	0.4725	0.2963	0.542363
28	L	0.768	0.175	0.763521	0.787358	0.82845	0.6322	0.4458	0.704222		28	L	0.663	0.137	0.763248	0.712041	0.833251	0.4901	0.3146	0.559034
29	K	0.731	0.194	0.76803	0.778506	0.853047	0.6375	0.4458	0.702314		29	K	0.586	0.136	0.767052	0.706779	0.858793	0.5854	0.3847	0.574961
30	D	0.743	0.177	0.774582	0.769691	0.876796	0.5296	0.4379	0.688595		30	D	0.575	0.097	0.779338	0.70121	0.883416	0.4979	0.3762	0.558581
31	L	0.739	0.162	0.77028	0.762145	0.903909	0.5493	0.5008	0.704239		31	L	0.567	0.063	0.779546	0.696604	0.908689	0.5139	0.442	0.567248
32	E	0.723	0.17	0.764769	0.755363	0.932607	0.5176	0.3806	0.67899		32	E	0.549	0.072	0.777751	0.692974	0.935603	0.4801	0.3311	0.548361
33	R	0.696	0.152	0.746806	0.749603	0.977111	0.5176	0.3184	0.667587		33	R	0.503	0.111	0.765292	0.690213	0.979909	0.4831	0.2657	0.542602
34	D	0.677	0.162	0.7356	0.744089	0.960478	0.5098	0.3005	0.654578		34	D	0.44	0.096	0.759216	0.687378	0.912763	0.4766	0.2558	0.518251
35	G	0.638	0.139	0.723636	0.738963	0.945805	0.5055	0.3578	0.651617		35	S	0.405	0.077	0.750707	0.68415	0.847351	0.4766	0.3225	0.509044
36	L	0.631	0.136	0.715261	0.734961	0.919659	0.5211	0.3578	0.64663		36	L	0.409	0.059	0.744527	0.68152	0.792068	0.4979	0.3184	0.500345
37	T	0.605	0.132	0.722302	0.731753	0.899483	0.4725	0.282	0.61884		37	T	0.401	0.066	0.754755	0.679425	0.739029	0.4507	0.2483	0.47703
38	E	0.555	0.132	0.710702	0.729324	0.870961	0.4256	0.2865	0.596348		38	E	0.353	0.06	0.749215	0.678308	0.660547	0.4051	0.2602	0.452339
39	K	0.541	0.136	0.700268	0.727026	0.837223	0.494	0.2865	0.597669		39	K	0.315	0.06	0.753064	0.677345	0.581218	0.4801	0.2657	0.44749
40	E	0.526	0.152	0.683963	0.725725	0.785328	0.5017	0.2167	0.573236		40	E	0.31	0.05	0.74614	0.677098	0.475684	0.4864	0.1998	0.420732
41	C	0.542	0.165	0.699055	0.725355	0.735255	0.4186	0.2041	0.554061		41	C	0.338	0.045	0.75689	0.677458	0.367555	0.3983	0.1921	0.396472
42	V	0.518	0.167	0.69616	0.725567	0.690292	0.4256	0.2786	0.555703		42	V	0.326	0.045	0.756852	0.678522	0.266121	0.4087	0.2657	0.392414
43	R	0.497	0.145	0.690064	0.725778	0.66152	0.433	0.1958	0.53386		43	K	0.323	0.058	0.747486	0.680173	0.229593	0.4149	0.1878	0.377279
44	E	0.41	0.125	0.697429	0.725077	0.598962	0.4369	0.1532	0.503595		44	E	0.28	0.055	0.74783	0.681534	0.189113	0.422	0.1456	0.360154
45	K	0.35	0.116	0.706558	0.723202	0.548992	0.4369	0.1532	0.486475		45	K	0.262	0.062	0.751342	0.68261	0.137971	0.4186	0.1456	0.351446
46	L	0.316	0.099	0.69781	0.719433	0.530091	0.374	0.1456	0.463822		46	L	0.273	0.056	0.757414	0.682094	0.088547	0.3529	0.138	0.335422
47	N	0.283	0.101	0.670302	0.716369	0.472136	0.422	0.2167	0.463418		47	N	0.272	0.074	0.72578	0.682526	0.056134	0.4087	0.2122	0.347334
48	L	0.26	0.094	0.640735	0.715082	0.419917	0.4186	0.1456	0.433322		48	L	0.287	0.072	0.698569	0.684019	0.02467	0.4149	0.1456	0.332394
49	L	0.226	0.078	0.629433	0.715451	0.410468	0.4256	0.1292	0.422692		49	L	0.274	0.068	0.710159	0.686804	0.020097	0.422	0.1292	0.330037
50	H	0.217	0.071	0.587734	0.71484	0.358608	0.3774	0.1322	0.397964		50	H	0.272	0.067	0.675627	0.687813	0.023484	0.374	0.1322	0.318875
51	E	0.218	0.071	0.621491	0.712702	0.304319	0.2951	0.1266	0.379702		51	E	0.3	0.081	0.701486	0.686109	0.024123	0.2951	0.124	0.315974
52	F	0.244	0.091	0.598121	0.712159	0.271756	0.3807	0.138	0.390789		52	F	0.337	0.105	0.678293	0.684439	0.043131	0.374	0.1322	0.336295
53	L	0.237	0.083	0.618354	0.712769	0.255926	0.374	0.115	0.385508		53	L	0.336	0.117	0.689547	0.682884	0.051639	0.3704	0.115	0.337496
54	Q	0.223	0.08	0.641948	0.71407	0.235047	0.3807	0.124	0.386461		54	Q	0.323	0.112	0.696532	0.682155	0.057714	0.374	0.1205	0.337986
55	T	0.234	0.083	0.66013	0.71479	0.178697	0.3774	0.0723	0.372886		55	T	0.345	0.126	0.707774	0.681156	0.098976	0.374	0.0701	0.343287
56	E	0.255	0.093	0.652412	0.71506	0.156132	0.374	0.0744	0.371167		56	E	0.363	0.141	0.697156	0.680036	0.123852	0.374	0.0744	0.350492
57	I	0.266	0.099	0.642138	0.716672	0.139571	0.3774	0.1178	0.376597		57	I	0.371	0.143	0.687511	0.680074	0.165224	0.3774	0.115	0.362744
58	K	0.256	0.1	0.657387	0.718645	0.097223	0.3774	0.1088	0.369243		58	K	0.333	0.137	0.698234	0.680277	0.205749	0.3631	0.1041	0.360209
59	S	0.282	0.112	0.668057	0.722236	0.10208	0.4256	0.0991	0.383179		59	N	0.334	0.13	0.705442	0.681712	0.25953	0.4119	0.0935	0.373726
60	Q	0.321	0.136	0.645135	0.725313	0.116135	0.4801	0.1416	0.40488		60	Q	0.332	0.122	0.682471	0.682837	0.323277	0.4725	0.1266	0.391669
61	L	0.357	0.144	0.646517	0.72774	0.106325	0.4766	0.138	0.408697		61	L	0.349	0.113	0.679862	0.683573	0.362553	0.4619	0.124	0.39627
62	C	0.311	0.11	0.648906	0.728961	0.110491	0.4186	0.1416	0.39326		62	C	0.3	0.087	0.675889	0.683343	0.409934	0.4087	0.1292	0.384867
63	D	0.298	0.097	0.661884	0.729234	0.124271	0.4979	0.2167	0.421332		63	D	0.282	0.072	0.680761	0.681393	0.469167	0.4901	0.1958	0.410174
64	L	0.348	0.089	0.67186	0.728631	0.118896	0.5577	0.1998	0.437481		64	L	0.324	0.061	0.681655	0.678469	0.436507	0.5533	0.1766	0.415933
65	E	0.387	0.091	0.680427	0.72737	0.123855	0.5493	0.1998	0.444625		65	E	0.347	0.06	0.681058	0.674985	0.442467	0.5419	0.1766	0.417716
66	T	0.46	0.122	0.697038	0.725696	0.121608	0.5493	0.2122	0.460974		66	T	0.388	0.097	0.678099	0.672289	0.432256	0.5382	0.1844	0.427178
67	K	0.487	0.129	0.715391	0.723169	0.116368	0.4725	0.2122	0.454438		67	K	0.409	0.106	0.694835	0.66957	0.399295	0.4685	0.1844	0.4188
68	L	0.499	0.132	0.725572	0.72024	0.104878	0.4901	0.2963	0.472682		68	L	0.426	0.114	0.702462	0.666623	0.348595	0.4864	0.2602	0.429183
69	H	0.456	0.117	0.736224	0.716765	0.084681	0.4801	0.2531	0.454478		69	R	0.398	0.101	0.712235	0.663019	0.285975	0.4725	0.2209	0.407661
70	K	0.454	0.122	0.749672	0.713105	0.066128	0.4801	0.1878	0.441801		70	K	0.374	0.096	0.72582	0.659615	0.230316	0.4619	0.1635	0.387307
71	E	0.465	0.129	0.757604	0.708749	0.05065	0.4292	0.1732	0.430734		71	E	0.37	0.084	0.734155	0.656262	0.181005	0.4051	0.1456	0.368017
72	E	0.478	0.123	0.755051	0.703084	0.028796	0.4766	0.2333	0.445805		72	E	0.363	0.069	0.72761	0.652312	0.124145	0.4541	0.1998	0.369995
73	L	0.407	0.097	0.741379	0.69671	0.026565	0.562	0.2748	0.451409		73	L	0.305	0.061	0.712057	0.647143	0.121859	0.5342	0.2385	0.374251
74	S	0.326	0.098	0.733653	0.690598	0.02122	0.5098	0.2602	0.423579		74	S	0.241	0.052	0.702224	0.641714	0.099563	0.4725	0.2292	0.348314
75	E	0.33	0.106	0.726929	0.686154	0.018815	0.5139	0.3491	0.437483		75	E	0.234	0.053	0.691744	0.636764	0.080835	0.4766	0.3184	0.355906
76	E	0.329	0.11	0.712714	0.683767	0.019453	0.5211	0.2865	0.425422		76	E	0.225	0.052	0.67114	0.633056	0.075072	0.4864	0.2531	0.342253
77	G	0.348	0.117	0.690874	0.683282	0.02252	0.5139	0.2333	0.415313		77	G	0.229	0.049	0.635676	0.630148	0.071144	0.4801	0.1958	0.327267
78	Y	0.349	0.119	0.665315	0.683555	0.022502	0.5211	0.2483	0.414962		78	Y	0.227	0.051	0.615049	0.628124	0.066577	0.4864	0.208	0.326021
79	L	0.35	0.132	0.657902	0.68098	0.022534	0.5254	0.3311	0.427986		79	L	0.232	0.059	0.607733	0.626446	0.061022	0.4864	0.2913	0.3377
80	A	0.327	0.134	0.642105	0.675711	0.023628	0.5139	0.3399	0.420374		80	A	0.229	0.055	0.592562	0.625475	0.056528	0.4901	0.3146	0.337609
81	K	0.34	0.136	0.643337	0.668321	0.026039	0.4685	0.3005	0.407783		81	K	0.25	0.066	0.598246	0.62602	0.051232	0.4409	0.2602	0.327514
82	V	0.323	0.129	0.619777	0.661676	0.025607	0.4685	0.2865	0.39751		82	V	0.268	0.066	0.590701	0.628324	0.043129	0.4409	0.2531	0.327165
83	K	0.314	0.123	0.651386	0.655682	0.024696	0.4725	0.2167	0.389161		83	K	0.284	0.084	0.620193	0.632446	0.034541	0.4476	0.1878	0.327226
84	S	0.362	0.14	0.655186	0.650294	0.022036	0.5342	0.3053	0.421503		84	S	0.334	0.103	0.63738	0.637236	0.022049	0.5055	0.27	0.358452
85	L	0.431	0.135	0.62202	0.645605	0.020219	0.5382	0.3053	0.427057		85	L	0.381	0.106	0.649837	0.642706	0.01934	0.4864	0.2748	0.365726
86	L	0.462	0.134	0.629671	0.639967	0.016217	0.5456	0.2913	0.430792		86	L	0.441	0.099	0.673501	0.647128	0.014048	0.4979	0.2657	0.376897
87	N	0.458	0.137	0.624298	0.635348	0.014893	0.5456	0.282	0.42669		87	N	0.441	0.088	0.668142	0.651727	0.014236	0.4831	0.2333	0.368501
88	K	0.471	0.125	0.666316	0.63053	0.01357	0.4901	0.2786	0.425019		88	K	0.435	0.086	0.699208	0.65438	0.054503	0.4149	0.2483	0.370327
89	D	0.487	0.114	0.669791	0.62659	0.011601	0.5665	0.3359	0.449564		89	D	0.439	0.086	0.703093	0.656307	0.093707	0.4901	0.282	0.392887
90	L	0.565	0.083	0.663452	0.622267	0.012596	0.6482	0.3491	0.476769		90	L	0.491	0.092	0.690859	0.656233	0.155775	0.5456	0.282	0.41621
91	S	0.614	0.083	0.6668	0.619641	0.015705	0.6576	0.3717	0.490908		91	S	0.51	0.107	0.689567	0.656126	0.217469	0.5665	0.3146	0.437323
92	L	0.674	0.105	0.678008	0.619293	0.01754	0.6482	0.3939	0.505157		92	L	0.565	0.124	0.693736	0.656372	0.289939	0.5211	0.3225	0.453235
93	E	0.668	0.097	0.681313	0.620583	0.022727	0.712	0.4513	0.525987		93	E	0.563	0.113	0.699047	0.656803	0.36242	0.5854	0.3806	0.480039
94	N	0.684	0.099	0.676597	0.623273	0.027142	0.7209	0.442	0.528985		94	N	0.585	0.101	0.695071	0.658817	0.445819	0.5951	0.3359	0.488101
95	G	0.699	0.106	0.684101	0.627227	0.040721	0.6183	0.442	0.518558		95	G	0.608	0.113	0.703015	0.661764	0.524455	0.5951	0.3399	0.506462
96	T	0.71	0.13	0.686895	0.632542	0.064697	0.7209	0.5084	0.553906		96	A	0.653	0.106	0.704505	0.666044	0.60577	0.5951	0.4078	0.534031
97	H	0.729	0.122	0.684788	0.638708	0.11866	0.7629	0.5043	0.573059		97	H	0.699	0.103	0.717709	0.669819	0.649448	0.6661	0.4749	0.568568
98	T	0.725	0.12	0.687058	0.645466	0.150722	0.7629	0.5253	0.582741		98	A	0.735	0.099	0.715937	0.673735	0.691907	0.6661	0.4203	0.571711
99	L	0.686	0.151	0.700981	0.653223	0.226637	0.7718	0.5173	0.592657		99	Y	0.736	0.1	0.733934	0.678785	0.714344	0.6712	0.4282	0.580352
100	T	0.643	0.169	0.714402	0.661563	0.326364	0.7672	0.5229	0.605905		100	N	0.724	0.11	0.744435	0.685034	0.713001	0.6806	0.4282	0.58361
101	Q	0.633	0.164	0.720391	0.670346	0.408849	0.8125	0.5711	0.636031		101	R	0.728	0.131	0.753297	0.691218	0.706495	0.7595	0.4918	0.608759
102	K	0.63	0.171	0.732259	0.678602	0.469178	0.8462	0.5762	0.655407		102	E	0.739	0.15	0.756162	0.696033	0.715253	0.7459	0.4967	0.61415
103	A	0.649	0.17	0.73972	0.687482	0.529898	0.8853	0.6442	0.689267		103	V	0.742	0.152	0.763058	0.70063	0.713093	0.7982	0.5846	0.636226
104	N	0.694	0.158	0.749972	0.696509	0.534796	0.7982	0.6604	0.688979		104	N	0.764	0.137	0.776257	0.706475	0.701138	0.7951	0.5623	0.63461
105	G	0.713	0.149	0.758894	0.706057	0.53068	0.7843	0.665	0.692988		105	G	0.778	0.126	0.783651	0.714199	0.663666	0.7843	0.5623	0.630302
106	C	0.678	0.146	0.765526	0.715411	0.515024	0.7672	0.5941	0.672543		106	R	0.774	0.115	0.793231	0.723513	0.627691	0.7672	0.5667	0.623905
107	P	0.622	0.147	0.773626	0.724752	0.51655	0.7672	0.6124	0.669421		107	L	0.774	0.118	0.797021	0.733739	0.594104	0.7799	0.59	0.626681
108	A	0.667	0.144	0.786223	0.733943	0.481311	0.7505	0.6124	0.671896		108	E	0.747	0.123	0.812154	0.744775	0.577865	0.7595	0.5667	0.618713
109	N	0.714	0.128	0.802202	0.743119	0.434213	0.7369	0.6035	0.672322		109	N	0.782	0.11	0.830208	0.756062	0.56886	0.7289	0.6035	0.625647
110	G	0.74	0.121	0.812858	0.75425	0.401951	0.7916	0.6557	0.692727		110	G	0.787	0.111	0.842006	0.767104	0.546214	0.805	0.6756	0.647703
111	S	0.733	0.123	0.82992	0.767641	0.397763	0.7881	0.6557	0.695354		111	N	0.798	0.109	0.851992	0.777821	0.508523	0.7951	0.6412	0.640234
112	R	0.757	0.116	0.847914	0.783432	0.406539	0.7843	0.6374	0.702764		112	Q	0.814	0.105	0.86181	0.788126	0.469548	0.7881	0.6442	0.638683
113	P	0.765	0.116	0.869072	0.799631	0.486759	0.7843	0.6374	0.723694		113	A	0.83	0.109	0.875746	0.798142	0.472162	0.7843	0.6374	0.643821
114	T	0.813	0.113	0.887655	0.815157	0.562615	0.7951	0.6557	0.754871		114	R	0.841	0.108	0.886454	0.806944	0.507219	0.8162	0.6715	0.662474
115	W	0.835	0.116	0.901215	0.829165	0.631374	0.8162	0.6604	0.778892		115	S	0.853	0.113	0.892095	0.81456	0.554196	0.8162	0.6715	0.673507
116	R	0.841	0.118	0.917629	0.841734	0.705236	0.805	0.6557	0.794383		116	E	0.86	0.11	0.900655	0.821024	0.605862	0.8125	0.665	0.682149
117	A	0.855	0.12	0.929941	0.854097	0.77118	0.8765	0.7317	0.836403		117	A	0.875	0.103	0.907866	0.827739	0.640821	0.8462	0.6681	0.695532
118	E	0.877	0.109	0.94285	0.865626	0.825919	0.8462	0.7111	0.844782		118	R	0.877	0.106	0.915794	0.834572	0.692642	0.9081	0.7147	0.721258
119	M	0.901	0.082	0.95098	0.876347	0.884814	0.8828	0.7232	0.869857		119	R	0.885	0.102	0.922577	0.842433	0.754625	0.9039	0.7388	0.735619
120	A	0.923	0.06	0.959742	0.886112	0.934434	0.8655	0.7232	0.881998		120	V	0.901	0.082	0.930287	0.850929	0.821258	0.9151	0.754	0.750653
121	D	0.929	0.056	0.968884	0.895419	0.9706	0.8853	0.7342	0.897234		121	G	0.917	0.066	0.940632	0.860487	0.888921	0.8853	0.7644	0.760391
122	S	0.936	0.046	0.975136	0.90343	0.981506	0.8828	0.7388	0.902945		122	M	0.933	0.048	0.946779	0.870256	0.929953	0.8765	0.7817	0.769455
123	N	0.942	0.043	0.979801	0.909731	0.995306	0.8872	0.7458	0.909973		123	A	0.936	0.044	0.953156	0.879888	0.959081	0.8623	0.7418	0.768032
124	R	0.942	0.044	0.98339	0.914728	0.99777	0.8872	0.7317	0.909465		124	D	0.937	0.041	0.958655	0.88952	0.972383	0.8942	0.7605	0.779037
125	S	0.938	0.048	0.986524	0.91888	0.999493	0.8828	0.7388	0.91075		125	A	0.94	0.038	0.962613	0.898528	0.979829	0.8966	0.7688	0.783481
126	P	0.926	0.059	0.988976	0.922177	0.999557	0.9329	0.8242	0.932302		126	N	0.94	0.037	0.967607	0.907194	0.984269	0.8991	0.7869	0.788867
127	R	0.931	0.057	0.990805	0.924695	0.999608	0.9329	0.8118	0.931801		127	S	0.939	0.041	0.970608	0.915114	0.991618	0.9151	0.8036	0.796577
128	S	0.925	0.061	0.992653	0.926516	0.999662	0.9329	0.8242	0.933489		128	P	0.928	0.049	0.975082	0.923029	0.997323	0.9211	0.82	0.801933
129	R	0.917	0.069	0.99373	0.927833	0.999731	0.9308	0.8311	0.933366		129	P	0.916	0.055	0.97802	0.930414	0.998161	0.9211	0.8311	0.804256
130	P	0.9	0.077	0.994911	0.928412	0.999776	0.9346	0.835	0.932116		130	K	0.9	0.075	0.981315	0.936797	0.999253	0.9249	0.8311	0.806909
131	K	0.893	0.081	0.995843	0.928454	0.999843	0.9381	0.835	0.931707		131	P	0.882	0.093	0.984127	0.942184	0.99989	0.9433	0.865	0.815643
132	P	0.884	0.09	0.996494	0.928116	0.999911	0.9396	0.8391	0.931204		132	L	0.882	0.092	0.986497	0.947258	0.999936	0.9415	0.865	0.816313
133	R	0.891	0.088	0.996897	0.92784	0.999962	0.9415	0.8391	0.932717		133	S	0.87	0.096	0.989429	0.952887	0.999948	0.9433	0.8746	0.818023
134	G	0.898	0.084	0.9968	0.927168	0.999769	0.9126	0.8311	0.927573		134	K	0.861	0.102	0.991537	0.95872	0.999963	0.9503	0.8857	0.821317
135	P	0.878	0.108	0.99658	0.926247	0.999545	0.9168	0.8283	0.924245		135	P	0.856	0.103	0.993059	0.964011	0.999979	0.9488	0.892	0.822407
136	R	0.873	0.116	0.996149	0.925042	0.998381	0.8942	0.8074	0.915695		136	R	0.862	0.101	0.993719	0.968085	0.999984	0.9503	0.9009	0.825141
137	R	0.872	0.119	0.995556	0.924113	0.997212	0.8765	0.7869	0.908714		137	T	0.866	0.104	0.994282	0.971243	0.999979	0.9415	0.8945	0.824501
138	S	0.869	0.123	0.994784	0.923191	0.987534	0.8828	0.7501	0.901235		138	P	0.858	0.114	0.995066	0.974008	0.99997	0.9415	0.8886	0.824449
139	K	0.871	0.125	0.993899	0.922229	0.975579	0.8828	0.7418	0.897884		139	R	0.864	0.114	0.995622	0.976663	0.999964	0.9249	0.8713	0.820921
140	S	0.868	0.127	0.993259	0.920774	0.968547	0.9081	0.7388	0.89958		140	R	0.868	0.113	0.995972	0.978784	0.999958	0.9057	0.8626	0.817716
141	D	0.868	0.123	0.992685	0.919254	0.960796	0.8853	0.7232	0.891539		141	S	0.867	0.112	0.996305	0.980745	0.99993	0.9126	0.8556	0.81774
142	S	0.87	0.121	0.991844	0.917645	0.948553	0.892	0.7418	0.89364		142	K	0.865	0.118	0.996547	0.982632	0.999897	0.9126	0.8521	0.818111
143	D	0.872	0.118	0.991178	0.916642	0.936491	0.8375	0.7275	0.880219		143	S	0.863	0.119	0.996828	0.984742	0.999747	0.9519	0.865	0.825745
144	T	0.872	0.116	0.990416	0.915727	0.924462	0.8375	0.7232	0.877218		144	D	0.864	0.117	0.996955	0.986629	0.999623	0.9488	0.8823	0.827901
145	L	0.875	0.119	0.989583	0.914557	0.910407	0.8343	0.6827	0.867758		145	G	0.864	0.118	0.997019	0.987935	0.999456	0.9519	0.892	0.830044
146	S	0.875	0.115	0.988938	0.91307	0.890671	0.8013	0.6604	0.854897		146	E	0.86	0.119	0.996985	0.98885	0.998285	0.9346	0.8677	0.823631
147	V	0.887	0.106	0.988144	0.911333	0.842981	0.8013	0.6516	0.84706		147	A	0.859	0.122	0.996874	0.989364	0.995218	0.9381	0.8626	0.823308
148	E	0.878	0.116	0.98735	0.909744	0.82865	0.8085	0.6604	0.845441		148	K	0.856	0.128	0.996612	0.98971	0.991705	0.9433	0.8556	0.82299
149	T	0.879	0.117	0.986744	0.908745	0.802167	0.8125	0.6715	0.843443		149	R	0.868	0.122	0.996257	0.989823	0.982064	0.9106	0.8391	0.815406
150	S	0.863	0.135	0.985913	0.908014	0.802055	0.8162	0.665	0.84003		150	S	0.876	0.12	0.995998	0.989991	0.959936	0.9151	0.8521	0.815589
151	P	0.85	0.15	0.985333	0.907453	0.79994	0.8313	0.6604	0.839071		151	R	0.884	0.115	0.99578	0.990146	0.951374	0.9211	0.8118	0.809886
152	S	0.835	0.162	0.984667	0.906287	0.804749	0.8279	0.6681	0.837784		152	D	0.9	0.1	0.995333	0.990168	0.936025	0.8942	0.8118	0.803932
153	S	0.839	0.155	0.98413	0.904921	0.805412	0.8313	0.6827	0.841244		153	P	0.909	0.089	0.994883	0.990023	0.930925	0.892	0.8158	0.80309
154	V	0.848	0.139	0.983681	0.903548	0.804697	0.7843	0.6827	0.834488		154	P	0.914	0.084	0.994409	0.9899	0.927433	0.8894	0.7869	0.798006
155	A	0.86	0.118	0.983243	0.902349	0.730348	0.7843	0.6789	0.82319		155	A	0.919	0.079	0.993726	0.989901	0.925999	0.8853	0.7869	0.797118
156	T	0.87	0.098	0.982584	0.901037	0.692466	0.8235	0.6756	0.824198		156	S	0.92	0.078	0.993002	0.989788	0.928833	0.9013	0.7644	0.796475
157	R	0.865	0.091	0.981919	0.899096	0.613353	0.8421	0.6756	0.812845		157	A	0.917	0.079	0.991901	0.989718	0.932193	0.9039	0.7644	0.796873
158	R	0.889	0.078	0.981135	0.896158	0.539214	0.8162	0.6944	0.802684		158	S	0.915	0.079	0.990961	0.989668	0.941679	0.9249	0.8001	0.805901
159	T	0.919	0.06	0.980515	0.892333	0.440595	0.8125	0.7232	0.794691		159	Q	0.915	0.077	0.990015	0.989911	0.963799	0.9287	0.7912	0.807946
160	T	0.938	0.048	0.980241	0.88795	0.347163	0.805	0.6827	0.773509		160	V	0.916	0.078	0.98871	0.990286	0.972307	0.9473	0.8074	0.814286
161	R	0.941	0.047	0.979699	0.883459	0.263841	0.8125	0.687	0.76125		161	T	0.912	0.084	0.988278	0.990863	0.986727	0.9433	0.8036	0.815538
162	Q	0.939	0.049	0.979093	0.879346	0.261308	0.8125	0.6557	0.754491		162	G	0.915	0.084	0.987348	0.991399	0.990879	0.9249	0.8158	0.815618
163	T	0.941	0.049	0.978607	0.875698	0.274168	0.8162	0.665	0.758445		163	I	0.932	0.071	0.987376	0.991717	0.993466	0.9249	0.8283	0.818394
164	T	0.945	0.05	0.978282	0.872709	0.360109	0.805	0.6906	0.775283		164	R	0.926	0.085	0.986704	0.99182	0.994979	0.9057	0.7772	0.809629
165	I	0.944	0.056	0.978664	0.870427	0.453516	0.8313	0.7192	0.799518		165	A	0.931	0.081	0.986098	0.991773	0.992857	0.8853	0.7573	0.803618
166	T	0.952	0.044	0.978346	0.868754	0.552348	0.8313	0.7147	0.816241		166	E	0.937	0.073	0.985856	0.99178	0.990654	0.8894	0.7724	0.805727
167	A	0.95	0.045	0.97822	0.867385	0.65415	0.8623	0.7192	0.838542		167	P	0.942	0.068	0.985558	0.991579	0.989188	0.892	0.7688	0.805304
168	H	0.944	0.049	0.978442	0.866182	0.667416	0.8596	0.6984	0.835673		168	S	0.94	0.072	0.985284	0.991226	0.987603	0.8942	0.7724	0.806102
169	F	0.945	0.045	0.97869	0.865615	0.709078	0.8681	0.7147	0.846864		169	P	0.929	0.083	0.985122	0.990645	0.984327	0.9013	0.7724	0.806542
170	T	0.931	0.046	0.979289	0.865337	0.747463	0.8681	0.7147	0.850981		170	S	0.924	0.082	0.985035	0.990198	0.983466	0.8966	0.7605	0.803114
171	K	0.927	0.045	0.980052	0.865259	0.710865	0.8681	0.7111	0.843729		171	P	0.903	0.098	0.984856	0.989834	0.983682	0.919	0.8074	0.812253
172	G	0.933	0.043	0.980953	0.865096	0.668314	0.8741	0.6984	0.836644		172	R	0.891	0.106	0.984734	0.989496	0.982692	0.8942	0.8074	0.807932
173	P	0.925	0.05	0.981336	0.865128	0.635641	0.8655	0.687	0.826601		173	I	0.889	0.105	0.98458	0.989212	0.914385	0.892	0.8001	0.796325
174	T	0.919	0.058	0.981921	0.86521	0.595501	0.8713	0.6906	0.820589		174	T	0.878	0.121	0.984284	0.989101	0.826698	0.923	0.8001	0.788883
175	K	0.896	0.077	0.982912	0.865554	0.555698	0.8765	0.6906	0.811211		175	R	0.868	0.132	0.984137	0.989034	0.759148	0.9381	0.7869	0.779617
176	R	0.885	0.076	0.984002	0.866198	0.539395	0.9081	0.7275	0.818366		176	K	0.864	0.136	0.983963	0.988584	0.678961	0.9126	0.8001	0.766315
177	K	0.88	0.075	0.984922	0.86678	0.61053	0.9057	0.7317	0.829939		177	S	0.87	0.134	0.983817	0.987649	0.605363	0.9151	0.8283	0.760604
178	P	0.869	0.076	0.985638	0.866841	0.660851	0.9106	0.7388	0.838622		178	T	0.872	0.136	0.983703	0.986343	0.521172	0.8942	0.7688	0.73746
179	K	0.861	0.08	0.986296	0.86649	0.697957	0.9013	0.7147	0.837957		179	R	0.88	0.128	0.983568	0.985086	0.471983	0.8991	0.7644	0.730305
180	E	0.847	0.094	0.986775	0.865591	0.732822	0.9362	0.754	0.853731		180	Q	0.883	0.127	0.983651	0.983898	0.463912	0.8991	0.7388	0.725623
181	E	0.837	0.097	0.987551	0.864723	0.764419	0.9362	0.7501	0.856666		181	T	0.885	0.127	0.983484	0.982812	0.464773	0.8966	0.7501	0.72711
182	S	0.843	0.085	0.987913	0.863791	0.798198	0.9415	0.754	0.864734		182	T	0.894	0.118	0.983355	0.98172	0.53316	0.8741	0.754	0.734048
183	E	0.847	0.075	0.988278	0.863164	0.835558	0.9381	0.7388	0.868483		183	I	0.888	0.128	0.98347	0.980741	0.60007	0.8713	0.7317	0.740469
184	E	0.853	0.069	0.988483	0.862516	0.881195	0.919	0.7147	0.869816		184	T	0.888	0.124	0.983471	0.9799	0.61154	0.8942	0.7501	0.747316
185	G	0.854	0.075	0.988667	0.861391	0.901114	0.9211	0.7147	0.873495		185	S	0.882	0.128	0.983293	0.97893	0.670523	0.9106	0.7501	0.757635
186	N	0.849	0.084	0.988405	0.859768	0.920959	0.9346	0.7232	0.879322		186	H	0.892	0.113	0.984246	0.977719	0.665764	0.923	0.7275	0.754747
187	S	0.85	0.079	0.987707	0.857994	0.928725	0.9381	0.7317	0.882371		187	F	0.914	0.087	0.984819	0.976554	0.718346	0.923	0.7605	0.766317
188	A	0.856	0.074	0.986898	0.856543	0.933047	0.9396	0.7501	0.887031		188	A	0.925	0.068	0.98638	0.975168	0.757594	0.919	0.7724	0.771935
189	E	0.85	0.084	0.98563	0.855755	0.937222	0.919	0.7275	0.879185		189	K	0.929	0.061	0.987381	0.973748	0.754667	0.9211	0.7605	0.769628
190	S	0.849	0.09	0.983669	0.854848	0.940637	0.919	0.7147	0.876976		190	G	0.933	0.057	0.988496	0.971785	0.753536	0.9211	0.7418	0.766674
191	A	0.853	0.091	0.981286	0.854244	0.941126	0.9151	0.6984	0.873859		191	P	0.917	0.076	0.989839	0.969275	0.752416	0.9081	0.7275	0.762876
192	A	0.859	0.096	0.979344	0.853774	0.937856	0.8991	0.6906	0.869946		192	A	0.907	0.088	0.990549	0.966205	0.774257	0.9081	0.7232	0.76533
193	E	0.857	0.107	0.977188	0.853892	0.929046	0.8853	0.6789	0.863554		193	K	0.892	0.105	0.991304	0.962876	0.828289	0.8991	0.7232	0.771681
194	E	0.863	0.111	0.975574	0.853881	0.921737	0.8872	0.6474	0.858132		194	R	0.879	0.114	0.992017	0.959755	0.849261	0.9249	0.7501	0.78129
195	R	0.863	0.114	0.973585	0.853747	0.914592	0.8872	0.6124	0.850754		195	K	0.873	0.117	0.992783	0.95631	0.927311	0.9249	0.7388	0.790015
196	D	0.872	0.112	0.971762	0.853526	0.914938	0.8828	0.6219	0.852821		196	P	0.867	0.116	0.993544	0.952536	0.960354	0.9211	0.7418	0.793191
197	Q	0.878	0.11	0.968875	0.853823	0.917756	0.8765	0.6219	0.852809		197	Q	0.867	0.114	0.993919	0.948453	0.966612	0.9106	0.7147	0.787898
198	D	0.885	0.104	0.966982	0.854246	0.921304	0.8853	0.6334	0.857705		198	E	0.863	0.117	0.994243	0.944782	0.96672	0.923	0.7342	0.791849
199	K	0.891	0.098	0.965354	0.85447	0.923785	0.8872	0.6442	0.861001		199	E	0.856	0.119	0.994556	0.941526	0.959753	0.919	0.7388	0.789805
200	K	0.9	0.086	0.964357	0.854558	0.924334	0.8894	0.6442	0.862808		200	S	0.859	0.113	0.994685	0.93864	0.952592	0.919	0.7192	0.78516
201	R	0.902	0.083	0.96299	0.8553	0.92506	0.8894	0.6334	0.861358		201	E	0.853	0.114	0.994818	0.935449	0.938916	0.9126	0.7079	0.779526
202	R	0.904	0.082	0.960499	0.856521	0.93256	0.892	0.6293	0.86248		202	R	0.863	0.104	0.994976	0.932208	0.939833	0.8966	0.6715	0.771731
203	V	0.909	0.075	0.958127	0.85713	0.939299	0.8741	0.6255	0.860526		203	A	0.867	0.096	0.995029	0.929004	0.940018	0.892	0.665	0.76915
204	V	0.912	0.072	0.955112	0.8569	0.942547	0.8741	0.6174	0.859677		204	K	0.851	0.108	0.995248	0.925831	0.941198	0.8991	0.6756	0.770854
205	D	0.908	0.08	0.952565	0.856037	0.938882	0.8655	0.5762	0.849531		205	S	0.847	0.108	0.995505	0.922135	0.933601	0.9151	0.6756	0.770992
206	T	0.911	0.075	0.948235	0.855181	0.929937	0.8462	0.5992	0.848292		206	D	0.853	0.102	0.995743	0.918132	0.936779	0.9211	0.6944	0.774451
207	E	0.908	0.072	0.943966	0.854284	0.919192	0.8462	0.5623	0.83899		207	E	0.848	0.107	0.995947	0.914604	0.948356	0.8991	0.6789	0.770272
208	S	0.909	0.069	0.939018	0.853696	0.908214	0.8313	0.5173	0.826421		208	S	0.848	0.109	0.996131	0.912136	0.957653	0.8853	0.6681	0.768046
209	G	0.908	0.069	0.934254	0.853766	0.896066	0.805	0.5173	0.819064		209	I	0.861	0.104	0.996361	0.91053	0.966915	0.8828	0.6715	0.770444
210	A	0.908	0.069	0.931243	0.853923	0.885347	0.8125	0.5374	0.821402		210	K	0.857	0.111	0.996373	0.909067	0.981852	0.8792	0.6715	0.772285
211	A	0.909	0.07	0.926348	0.854191	0.871215	0.8279	0.5253	0.818992		211	E	0.853	0.115	0.996373	0.907337	0.98413	0.8713	0.6557	0.768977
212	A	0.912	0.07	0.92379	0.853694	0.853388	0.8462	0.5374	0.821079		212	E	0.86	0.117	0.996383	0.905243	0.985716	0.853	0.6442	0.765935
213	A	0.906	0.079	0.921518	0.852852	0.839444	0.8565	0.5412	0.819586		213	D	0.863	0.118	0.996389	0.903139	0.985946	0.8596	0.6293	0.765053
214	V	0.907	0.082	0.916681	0.851298	0.829133	0.8872	0.5846	0.829319		214	K	0.863	0.12	0.99637	0.900612	0.995467	0.8623	0.5992	0.762421
215	E	0.904	0.084	0.912834	0.849361	0.827266	0.8853	0.6255	0.834043		215	D	0.872	0.114	0.996438	0.897623	0.997902	0.8623	0.6174	0.76538
216	K	0.901	0.087	0.912647	0.847301	0.829012	0.8894	0.6174	0.832793		216	Q	0.874	0.112	0.996523	0.894229	0.998063	0.8565	0.6219	0.764745
217	L	0.899	0.089	0.912552	0.845721	0.833059	0.9081	0.5667	0.827522		217	D	0.879	0.111	0.996615	0.890817	0.997987	0.8462	0.6124	0.762003
218	E	0.887	0.101	0.909265	0.844943	0.832931	0.9081	0.5583	0.823423		218	E	0.877	0.112	0.996702	0.88735	0.997972	0.8235	0.6255	0.760003
219	E	0.881	0.105	0.909673	0.845061	0.833749	0.9057	0.59	0.82753		219	K	0.879	0.109	0.996872	0.883837	0.997969	0.8235	0.6035	0.75624
220	V	0.886	0.101	0.905661	0.845768	0.833186	0.919	0.59	0.829936		220	R	0.881	0.107	0.996963	0.8802	0.99915	0.8421	0.6124	0.75983
221	T	0.89	0.091	0.906766	0.847388	0.841812	0.8765	0.6079	0.828394		221	R	0.887	0.101	0.997037	0.876601	0.998669	0.8765	0.6219	0.76553
222	A	0.889	0.084	0.910911	0.849504	0.851215	0.8765	0.6516	0.838122		222	R	0.891	0.096	0.997119	0.87312	0.996904	0.8596	0.6035	0.759606
223	G	0.884	0.084	0.914113	0.851872	0.869898	0.8853	0.6035	0.834781		223	V	0.891	0.094	0.997179	0.869986	0.992273	0.8872	0.6442	0.767977
224	T	0.872	0.085	0.9158	0.853547	0.886803	0.8828	0.6174	0.838058		224	T	0.889	0.096	0.997173	0.866888	0.988614	0.8872	0.6255	0.764339
225	Q	0.871	0.081	0.91745	0.854663	0.894816	0.8991	0.6604	0.849572		225	S	0.887	0.097	0.997195	0.863728	0.984955	0.8894	0.6557	0.767854
226	L	0.887	0.07	0.920791	0.855123	0.897811	0.9013	0.6516	0.852271		226	R	0.885	0.098	0.997205	0.86077	0.960113	0.8828	0.6557	0.762798
227	G	0.875	0.079	0.923963	0.855213	0.90444	0.9151	0.6756	0.858219		227	E	0.879	0.104	0.997188	0.858501	0.921246	0.892	0.6255	0.753919
228	P	0.869	0.08	0.928064	0.854508	0.905143	0.923	0.7147	0.865736		228	R	0.88	0.103	0.997172	0.856645	0.910997	0.8894	0.6079	0.749302
229	E	0.868	0.079	0.930923	0.853525	0.901033	0.9249	0.7111	0.864914		229	V	0.879	0.103	0.997164	0.854737	0.896781	0.8853	0.6474	0.751912
230	E	0.864	0.084	0.933812	0.852458	0.889476	0.9081	0.6906	0.856408		230	A	0.872	0.105	0.997161	0.85246	0.883442	0.8942	0.6474	0.750238
231	P	0.858	0.09	0.936187	0.851472	0.876585	0.9151	0.7317	0.861507		231	R	0.873	0.104	0.997146	0.850132	0.871823	0.8894	0.6516	0.748157
232	C	0.867	0.086	0.937799	0.849751	0.842795	0.9057	0.7079	0.851824		232	P	0.869	0.101	0.997185	0.848496	0.866691	0.8966	0.6715	0.750067
233	E	0.836	0.102	0.939929	0.84732	0.82399	0.9168	0.6984	0.84374		233	L	0.882	0.094	0.997224	0.847432	0.856184	0.9106	0.6789	0.752334
234	Q	0.835	0.103	0.943374	0.844928	0.810073	0.9106	0.6789	0.837146		234	P	0.874	0.099	0.997264	0.846987	0.845677	0.9249	0.7111	0.75699
235	E	0.834	0.108	0.946605	0.84293	0.79792	0.9013	0.6789	0.833609		235	A	0.884	0.093	0.997311	0.846791	0.859238	0.9168	0.7192	0.759477
236	D	0.841	0.104	0.949602	0.841001	0.76558	0.8894	0.6756	0.82703		236	E	0.883	0.091	0.997384	0.847496	0.884832	0.9151	0.7232	0.763145
237	D	0.842	0.107	0.953676	0.838568	0.703518	0.8894	0.7079	0.82251		237	E	0.875	0.092	0.997484	0.848397	0.88109	0.9168	0.7232	0.761996
238	N	0.846	0.113	0.957397	0.836086	0.671546	0.8853	0.7034	0.816622		238	P	0.86	0.091	0.997592	0.849077	0.883292	0.9126	0.7317	0.760752
239	R	0.861	0.105	0.961139	0.834043	0.692627	0.8313	0.6516	0.805285		239	E	0.861	0.085	0.997708	0.848372	0.882966	0.9126	0.7388	0.760921
240	S	0.875	0.101	0.965653	0.832597	0.715623	0.8235	0.6557	0.811346		240	R	0.865	0.077	0.997867	0.846909	0.885759	0.9269	0.754	0.764776
241	L	0.884	0.103	0.968481	0.831839	0.75237	0.8162	0.6334	0.814382		241	A	0.86	0.074	0.998058	0.845084	0.885516	0.9211	0.7418	0.760794
242	R	0.892	0.098	0.971506	0.831563	0.773175	0.7718	0.5762	0.802707		242	K	0.856	0.065	0.998235	0.844056	0.888998	0.9211	0.7501	0.760498
243	R	0.903	0.09	0.973695	0.832456	0.796169	0.8375	0.6174	0.826703		243	S	0.84	0.069	0.998436	0.843418	0.892479	0.9057	0.7147	0.751962
244	H	0.913	0.086	0.976924	0.83414	0.820352	0.8279	0.5941	0.827736		244	G	0.834	0.067	0.998629	0.842789	0.893145	0.919	0.7275	0.75458
245	T	0.921	0.079	0.980585	0.837016	0.865471	0.8085	0.5941	0.834445		245	T	0.835	0.067	0.998837	0.84225	0.896519	0.892	0.7079	0.748501
246	R	0.926	0.07	0.983907	0.840529	0.943858	0.8162	0.5846	0.849182		246	R	0.842	0.067	0.99892	0.842152	0.909977	0.8853	0.6944	0.748536
247	E	0.929	0.062	0.986708	0.844728	0.996624	0.8421	0.5711	0.86171		247	T	0.834	0.076	0.998993	0.842434	0.915981	0.8853	0.6984	0.750158
248	L	0.937	0.048	0.989057	0.848993	0.999059	0.8421	0.5583	0.862418		248	E	0.831	0.084	0.999064	0.842543	0.929642	0.8792	0.7079	0.753336
249	S	0.937	0.049	0.990745	0.852752	0.999577	0.8235	0.59	0.865596		249	K	0.814	0.09	0.999122	0.842411	0.934447	0.8421	0.6756	0.742526
250	L	0.94	0.047	0.991867	0.855912	0.999378	0.8343	0.6035	0.870826		250	E	0.797	0.101	0.999175	0.842553	0.938107	0.8235	0.6715	0.738976
251	R	0.935	0.054	0.992936	0.858871	0.998903	0.8313	0.5846	0.866935		251	E	0.793	0.105	0.999198	0.843132	0.942423	0.8235	0.6715	0.739679
252	R	0.932	0.056	0.993692	0.862053	0.998429	0.8493	0.6035	0.873162		252	E	0.791	0.11	0.999209	0.844186	0.952546	0.8235	0.665	0.740777
253	K	0.924	0.064	0.994495	0.864932	0.994258	0.8828	0.6255	0.880997		253	R	0.805	0.108	0.999198	0.845608	0.952278	0.8493	0.665	0.746341
254	S	0.922	0.07	0.995057	0.867395	0.992066	0.8894	0.6334	0.88322		254	D	0.799	0.112	0.999168	0.847189	0.952416	0.8462	0.665	0.745853
255	K	0.914	0.076	0.99574	0.869528	0.990092	0.8765	0.6604	0.884377		255	E	0.8	0.114	0.999143	0.849086	0.947316	0.8235	0.6604	0.741921
256	E	0.909	0.081	0.996487	0.871859	0.986213	0.8894	0.6442	0.88286		256	K	0.792	0.111	0.999102	0.851107	0.942543	0.8162	0.6557	0.738236
257	D	0.906	0.083	0.99685	0.87442	0.983168	0.8765	0.6604	0.88289		257	E	0.773	0.108	0.999084	0.853339	0.941079	0.8565	0.6557	0.740957
258	P	0.899	0.086	0.997304	0.877008	0.977188	0.8828	0.6681	0.883567		258	E	0.774	0.109	0.999052	0.855733	0.946908	0.8565	0.6474	0.741228
259	D	0.897	0.087	0.997575	0.879517	0.976255	0.8966	0.6789	0.887641		259	K	0.786	0.098	0.998996	0.858415	0.953259	0.8828	0.687	0.752067
260	R	0.895	0.086	0.997759	0.881848	0.976081	0.8991	0.6681	0.886315		260	R	0.81	0.089	0.99896	0.861375	0.95951	0.8828	0.6906	0.756035
261	E	0.89	0.089	0.997869	0.884179	0.975216	0.9151	0.6756	0.889661		261	L	0.816	0.092	0.99891	0.864498	0.96002	0.8942	0.7342	0.76569
262	A	0.885	0.09	0.997981	0.886355	0.978044	0.923	0.687	0.892897		262	R	0.806	0.106	0.998862	0.867506	0.970921	0.8872	0.7232	0.76567
263	R	0.881	0.09	0.998108	0.888777	0.979363	0.9329	0.6944	0.895758		263	S	0.806	0.106	0.998791	0.87005	0.979714	0.8741	0.7458	0.768636
264	P	0.873	0.089	0.998203	0.891549	0.978964	0.9329	0.7079	0.897086		264	Q	0.813	0.114	0.998734	0.871965	0.985239	0.8713	0.7342	0.769777
265	E	0.871	0.088	0.998317	0.895018	0.982049	0.9249	0.7111	0.897064		265	T	0.819	0.112	0.998659	0.873376	0.996033	0.8623	0.7147	0.76801
266	T	0.872	0.089	0.998423	0.898735	0.983871	0.9346	0.7192	0.901138		266	K	0.808	0.116	0.998573	0.87464	0.998051	0.8623	0.6984	0.765138
267	H	0.87	0.092	0.998532	0.902799	0.984953	0.9308	0.7232	0.901714		267	E	0.796	0.123	0.998471	0.875623	0.996485	0.8942	0.7079	0.77024
268	L	0.879	0.093	0.998633	0.907274	0.985764	0.923	0.7388	0.905412		268	P	0.785	0.123	0.998362	0.876723	0.994531	0.8991	0.7079	0.769231
269	D	0.87	0.107	0.998653	0.911754	0.986124	0.9057	0.6984	0.895105		269	T	0.801	0.119	0.998249	0.877928	0.992701	0.8966	0.7458	0.775897
270	E	0.865	0.116	0.998683	0.915983	0.987176	0.9057	0.6944	0.89449		270	P	0.793	0.119	0.998134	0.880142	0.990747	0.9039	0.7605	0.777918
271	D	0.865	0.12	0.998694	0.919631	0.988212	0.9039	0.7111	0.897756		271	K	0.804	0.116	0.998058	0.882923	0.988803	0.9106	0.7724	0.781826
272	E	0.866	0.122	0.998742	0.923092	0.989026	0.923	0.7317	0.90526		272	Q	0.807	0.119	0.997979	0.886175	0.987763	0.919	0.7724	0.784188
273	D	0.869	0.123	0.99878	0.926179	0.991352	0.9168	0.7192	0.903552		273	K	0.814	0.117	0.997903	0.888589	0.978414	0.9249	0.7869	0.786815
274	G	0.873	0.121	0.998848	0.928741	0.992194	0.9249	0.754	0.911947		274	L	0.82	0.115	0.997776	0.89047	0.97264	0.9287	0.7772	0.785969
275	K	0.874	0.118	0.998891	0.930823	0.993462	0.9151	0.7147	0.904496		275	K	0.82	0.119	0.997688	0.891788	0.967483	0.9039	0.7644	0.780608
276	K	0.872	0.115	0.99894	0.932482	0.998406	0.9329	0.7342	0.911488		276	E	0.826	0.12	0.997577	0.893077	0.960837	0.9126	0.7772	0.783899
277	D	0.873	0.114	0.998989	0.933966	0.99876	0.9249	0.7573	0.914486		277	E	0.83	0.123	0.997467	0.894074	0.955039	0.9211	0.7644	0.783583
278	K	0.869	0.116	0.99901	0.935182	0.999083	0.919	0.7688	0.915013		278	P	0.835	0.123	0.997364	0.895023	0.947629	0.9269	0.7912	0.788017
279	R	0.875	0.112	0.999042	0.935999	0.99941	0.9488	0.7772	0.922575		279	D	0.847	0.122	0.997233	0.896509	0.944557	0.9081	0.7573	0.781814
280	S	0.87	0.112	0.999081	0.936582	0.999751	0.9473	0.7912	0.923986		280	R	0.858	0.12	0.997153	0.898625	0.942904	0.9106	0.7573	0.783512
281	S	0.866	0.11	0.99911	0.936852	0.999841	0.9488	0.8311	0.930284		281	E	0.858	0.119	0.997063	0.90106	0.944287	0.8894	0.7192	0.77543
282	R	0.865	0.111	0.999141	0.936824	0.999923	0.9396	0.8457	0.931031		282	A	0.861	0.114	0.997006	0.903172	0.953657	0.9013	0.7458	0.782276
283	P	0.855	0.119	0.999174	0.936429	0.999928	0.9362	0.8626	0.931555		283	R	0.868	0.103	0.996947	0.904767	0.95878	0.8991	0.7275	0.779728
284	R	0.859	0.119	0.999205	0.936036	0.999931	0.9287	0.8556	0.929745		284	A	0.871	0.102	0.996912	0.906131	0.963445	0.9106	0.7501	0.785741
285	S	0.863	0.113	0.999219	0.935543	0.999927	0.9396	0.8311	0.928065		285	G	0.869	0.103	0.996913	0.907534	0.971879	0.923	0.7688	0.791447
286	Q	0.861	0.114	0.99923	0.934681	0.999889	0.9396	0.8158	0.925033		286	V	0.874	0.101	0.996903	0.908985	0.977919	0.923	0.8001	0.797415
287	P	0.847	0.121	0.999238	0.933409	0.999854	0.9457	0.8424	0.927933		287	Q	0.874	0.1	0.996917	0.910442	0.985386	0.9287	0.7951	0.798649
288	R	0.845	0.119	0.99925	0.931733	0.999724	0.9396	0.8311	0.924401		288	A	0.884	0.101	0.996897	0.911823	0.984095	0.9308	0.7869	0.799359
289	D	0.829	0.122	0.999256	0.930108	0.998096	0.9457	0.8283	0.921743		289	D	0.892	0.1	0.996834	0.913118	0.983861	0.9057	0.7605	0.793145
290	P	0.816	0.132	0.999258	0.928252	0.996376	0.9634	0.8424	0.924281		290	E	0.891	0.1	0.996834	0.914178	0.979794	0.892	0.7573	0.790158
291	A	0.832	0.129	0.999264	0.926414	0.989261	0.9634	0.8242	0.922423		291	D	0.896	0.096	0.996848	0.915132	0.975488	0.9106	0.7501	0.791453
292	A	0.835	0.129	0.99927	0.924065	0.982303	0.9657	0.8424	0.92479		292	E	0.893	0.098	0.996841	0.91623	0.973373	0.9057	0.7342	0.788192
293	K	0.839	0.128	0.999281	0.921441	0.972287	0.9593	0.835	0.921052		293	D	0.893	0.097	0.996803	0.91776	0.969669	0.9057	0.7458	0.78939
294	R	0.84	0.126	0.999277	0.918603	0.961941	0.9457	0.8391	0.917437		294	G	0.889	0.101	0.996809	0.91966	0.968688	0.9211	0.7388	0.790722
295	R	0.833	0.129	0.999288	0.915715	0.950025	0.9621	0.8311	0.915205		295	D	0.879	0.107	0.996829	0.921634	0.968156	0.9346	0.7418	0.792717
296	P	0.818	0.131	0.999295	0.912834	0.936572	0.9621	0.8311	0.909984		296	E	0.873	0.111	0.996855	0.923325	0.962782	0.923	0.7458	0.790823
297	K	0.821	0.131	0.999299	0.909928	0.924754	0.9577	0.8311	0.907297		297	K	0.874	0.11	0.996873	0.924591	0.964955	0.9396	0.8036	0.801946
298	E	0.817	0.13	0.999311	0.907254	0.914558	0.9562	0.8001	0.89907		298	D	0.877	0.11	0.9969	0.9256	0.967612	0.919	0.7644	0.794359
299	A	0.817	0.129	0.999298	0.905075	0.906677	0.9621	0.8118	0.900325		299	E	0.877	0.111	0.996938	0.926555	0.972348	0.9168	0.7772	0.796834
300	E	0.804	0.135	0.999319	0.90377	0.905821	0.9621	0.8283	0.900552		300	K	0.872	0.114	0.997028	0.927392	0.976779	0.9151	0.7644	0.795243
301	P	0.794	0.128	0.999341	0.902823	0.911489	0.9457	0.7912	0.890759		301	K	0.87	0.114	0.99711	0.927889	0.97957	0.9081	0.7772	0.796267
302	E	0.793	0.123	0.999336	0.90197	0.92141	0.9473	0.7869	0.891653		302	H	0.87	0.116	0.99715	0.92815	0.983781	0.8991	0.7772	0.795912
303	Q	0.794	0.116	0.999292	0.900657	0.931064	0.9473	0.7688	0.890185		303	R	0.87	0.119	0.997199	0.928293	0.985021	0.8942	0.7605	0.793459
304	V	0.811	0.103	0.999233	0.899372	0.942901	0.9547	0.7951	0.900384		304	S	0.863	0.127	0.997241	0.928559	0.987266	0.9106	0.7342	0.792552
305	A	0.809	0.091	0.9992	0.898002	0.95627	0.9606	0.8036	0.904445		305	Q	0.857	0.131	0.997377	0.928712	0.994537	0.9039	0.7034	0.787989
306	P	0.802	0.089	0.999135	0.896186	0.968	0.9606	0.82	0.907654		306	P	0.85	0.132	0.997444	0.929053	0.998739	0.8991	0.7317	0.791148
307	E	0.814	0.084	0.99908	0.893972	0.977375	0.9503	0.7869	0.903605		307	K	0.85	0.128	0.997529	0.929452	0.999891	0.892	0.7275	0.789196
308	T	0.837	0.079	0.999018	0.891329	0.980007	0.9547	0.7817	0.907292		308	D	0.844	0.126	0.9976	0.930235	0.999814	0.9013	0.7342	0.79045
309	P	0.831	0.089	0.998927	0.888719	0.980786	0.9503	0.7869	0.906105		309	L	0.837	0.125	0.997645	0.931386	0.999731	0.9151	0.7192	0.789295
310	E	0.837	0.092	0.998847	0.886198	0.974781	0.9473	0.7688	0.902154		310	A	0.827	0.126	0.997708	0.932687	0.997707	0.9168	0.7079	0.786543
311	D	0.851	0.091	0.998783	0.883536	0.967927	0.9415	0.7688	0.901924		311	A	0.828	0.127	0.997735	0.933682	0.995737	0.9168	0.7501	0.792722
312	R	0.851	0.096	0.99872	0.881241	0.96549	0.919	0.7342	0.891608		312	K	0.823	0.13	0.997767	0.934398	0.993767	0.9081	0.7573	0.792047
313	D	0.855	0.101	0.998647	0.879386	0.965491	0.919	0.7317	0.891537		313	R	0.828	0.133	0.997797	0.935105	0.991586	0.9013	0.7342	0.788713
314	E	0.851	0.11	0.998583	0.878087	0.965618	0.9106	0.6906	0.882415		314	R	0.828	0.139	0.99783	0.936257	0.981848	0.9269	0.7275	0.791048
315	D	0.851	0.115	0.998472	0.877334	0.965837	0.923	0.7147	0.88839		315	P	0.824	0.146	0.997918	0.937455	0.972108	0.9308	0.7317	0.791426
316	E	0.849	0.124	0.998188	0.877318	0.968288	0.9168	0.7079	0.886249		316	E	0.825	0.149	0.997997	0.938566	0.96037	0.8991	0.7342	0.786319
317	R	0.857	0.123	0.997888	0.878526	0.975266	0.892	0.6715	0.878697		317	E	0.826	0.146	0.998073	0.939627	0.954536	0.8828	0.7275	0.782077
318	E	0.857	0.123	0.997569	0.880657	0.982463	0.8623	0.6715	0.875248		318	K	0.821	0.149	0.998147	0.940836	0.949892	0.8966	0.7275	0.783282
319	E	0.855	0.125	0.997078	0.883466	0.98975	0.8623	0.6604	0.874666		319	E	0.802	0.152	0.998248	0.942375	0.94319	0.8942	0.7192	0.778745
320	K	0.854	0.123	0.99631	0.886435	0.996687	0.8313	0.6124	0.862855		320	P	0.792	0.146	0.998398	0.943464	0.94215	0.9013	0.7342	0.779645
321	R	0.855	0.123	0.995798	0.889937	0.999824	0.8375	0.6079	0.864327		321	E	0.789	0.136	0.998494	0.944019	0.942985	0.9039	0.7232	0.7768
322	R	0.86	0.123	0.995381	0.893809	0.999944	0.8279	0.6079	0.864156		322	K	0.79	0.126	0.998565	0.943841	0.929288	0.9039	0.7079	0.771356
323	K	0.859	0.122	0.995006	0.89849	0.999943	0.805	0.6374	0.865807		323	V	0.787	0.118	0.998641	0.94342	0.92315	0.9168	0.7317	0.774102
324	T	0.862	0.122	0.994404	0.903526	0.999916	0.8235	0.6293	0.868774		324	N	0.773	0.108	0.998698	0.942666	0.917013	0.9249	0.7418	0.772297
325	T	0.859	0.125	0.993891	0.908789	0.999915	0.7881	0.6035	0.858866		325	P	0.755	0.106	0.998727	0.941104	0.912956	0.923	0.7605	0.771041
326	R	0.855	0.128	0.993373	0.91408	0.999868	0.7982	0.6334	0.865653		326	Q	0.78	0.105	0.998701	0.938998	0.899221	0.9057	0.7192	0.763831
327	K	0.859	0.127	0.992647	0.919147	0.999849	0.7951	0.6079	0.862274		327	I	0.814	0.096	0.998664	0.936449	0.894773	0.9081	0.7192	0.766741
328	K	0.859	0.129	0.991479	0.924	0.999843	0.7951	0.6293	0.866454		328	S	0.807	0.11	0.998617	0.933965	0.902771	0.8991	0.7147	0.766593
329	L	0.862	0.128	0.989956	0.928574	0.999825	0.7916	0.6374	0.868226		329	D	0.809	0.12	0.998612	0.931922	0.900929	0.9013	0.7147	0.768066
330	E	0.865	0.124	0.988663	0.932582	0.999377	0.7916	0.6442	0.870237		330	E	0.806	0.13	0.998594	0.930291	0.897673	0.8966	0.7147	0.767694
331	S	0.869	0.121	0.986767	0.935646	0.998932	0.7951	0.6557	0.873524		331	K	0.814	0.132	0.99854	0.929552	0.910042	0.8655	0.6789	0.761219
332	H	0.865	0.124	0.983977	0.937737	0.998501	0.7951	0.6557	0.872669		332	D	0.818	0.141	0.998515	0.92888	0.925281	0.8623	0.687	0.765854
333	T	0.868	0.123	0.9803	0.939236	0.987324	0.7951	0.6789	0.87481		333	E	0.824	0.142	0.998535	0.928162	0.937353	0.8713	0.687	0.769764
334	V	0.865	0.125	0.977519	0.940788	0.976122	0.7982	0.6906	0.874705		334	D	0.821	0.143	0.998527	0.927468	0.951126	0.9106	0.7079	0.779946
335	P	0.863	0.127	0.975715	0.941945	0.961833	0.8085	0.6756	0.871099		335	E	0.815	0.144	0.998476	0.927335	0.968223	0.8942	0.6984	0.777948
336	V	0.865	0.126	0.972075	0.942985	0.949039	0.805	0.665	0.866516		336	K	0.82	0.133	0.998396	0.928023	0.963644	0.8765	0.6906	0.77288
337	Q	0.866	0.126	0.968451	0.943112	0.928633	0.805	0.6827	0.865649		337	E	0.812	0.132	0.998248	0.929362	0.963873	0.8872	0.6681	0.770112
338	S	0.87	0.126	0.962824	0.943082	0.914846	0.8162	0.6906	0.866259		338	E	0.812	0.123	0.998016	0.931197	0.968228	0.9106	0.6756	0.774092
339	R	0.87	0.13	0.959411	0.942992	0.912317	0.7916	0.7034	0.863287		339	K	0.815	0.11	0.997721	0.933066	0.972024	0.9126	0.6906	0.775859
340	S	0.868	0.129	0.957147	0.943601	0.907461	0.7843	0.7232	0.863952		340	R	0.824	0.098	0.997227	0.93472	0.975423	0.8966	0.6789	0.772124
341	E	0.874	0.115	0.953887	0.944988	0.904178	0.8085	0.6944	0.863325		341	R	0.831	0.093	0.996083	0.935762	0.97606	0.8853	0.6789	0.770872
342	R	0.869	0.114	0.95242	0.947064	0.910016	0.7982	0.6516	0.854717		342	K	0.832	0.094	0.994284	0.93662	0.979864	0.892	0.6789	0.772524
343	K	0.871	0.109	0.94994	0.949147	0.919674	0.7369	0.6516	0.846377		343	T	0.823	0.108	0.99215	0.937199	0.981968	0.8792	0.6681	0.769945
344	A	0.872	0.112	0.94756	0.950456	0.933847	0.7459	0.6516	0.850227		344	T	0.814	0.127	0.990356	0.937525	0.984518	0.8741	0.6789	0.772343
345	A	0.852	0.133	0.944099	0.950389	0.945909	0.7843	0.6474	0.854016		345	P	0.802	0.139	0.988241	0.937023	0.998206	0.8596	0.6756	0.771381
346	Q	0.83	0.129	0.938144	0.948623	0.95875	0.7799	0.6255	0.84682		346	K	0.815	0.139	0.985061	0.935991	0.998688	0.8462	0.6906	0.772934
347	S	0.775	0.153	0.932764	0.945947	0.91341	0.805	0.6604	0.838754		347	E	0.815	0.146	0.982525	0.933661	0.99894	0.8565	0.687	0.774232
348	K	0.716	0.166	0.927954	0.942909	0.889333	0.6806	0.6681	0.804149		348	P	0.825	0.147	0.977979	0.9303	0.988643	0.8125	0.6906	0.767432
349	S	0.643	0.159	0.923112	0.940458	0.799521	0.712	0.6681	0.781032		349	T	0.844	0.145	0.972789	0.925818	0.97786	0.7982	0.6906	0.764895
350	V	0.592	0.132	0.91769	0.938394	0.717097	0.7289	0.5762	0.745047		350	E	0.843	0.146	0.967799	0.920773	0.96697	0.8235	0.6681	0.762306
351	I	0.556	0.118	0.910644	0.93628	0.625546	0.6136	0.6035	0.707595		351	K	0.855	0.134	0.960471	0.91552	0.951573	0.8313	0.665	0.758981
352	P	0.512	0.1	0.906879	0.933461	0.524462	0.6183	0.6255	0.686767		352	K	0.85	0.134	0.953386	0.910382	0.936175	0.8235	0.6681	0.753649
353	K	0.526	0.116	0.902059	0.929784	0.416538	0.6427	0.5253	0.657064		353	M	0.853	0.129	0.945674	0.905326	0.897445	0.8343	0.6827	0.749635
354	I	0.515	0.148	0.898133	0.925813	0.309679	0.6661	0.5296	0.640721		354	A	0.854	0.142	0.938188	0.899755	0.896995	0.8462	0.687	0.75202
355	N	0.51	0.166	0.895844	0.922289	0.230178	0.6136	0.5514	0.620552		355	R	0.832	0.162	0.9299	0.892559	0.893676	0.8713	0.6827	0.752019
356	S	0.523	0.17	0.892312	0.919364	0.195987	0.6375	0.5711	0.623211		356	A	0.822	0.159	0.918133	0.884097	0.889181	0.8681	0.665	0.743644
357	P	0.512	0.156	0.884811	0.916811	0.12677	0.6269	0.5173	0.597432		357	K	0.79	0.18	0.907839	0.874156	0.899988	0.8681	0.6906	0.744383
358	K	0.548	0.134	0.876447	0.914219	0.116616	0.662	0.5296	0.607814		358	T	0.787	0.175	0.896803	0.864586	0.909326	0.7718	0.7192	0.731959
359	C	0.553	0.123	0.871397	0.911357	0.091946	0.6851	0.5412	0.609		359	V	0.802	0.149	0.886912	0.856489	0.902721	0.6755	0.6944	0.709575
360	P	0.529	0.119	0.875288	0.908539	0.081236	0.6227	0.5667	0.597244		360	M	0.789	0.155	0.8786	0.850265	0.901299	0.6991	0.6174	0.698666
361	E	0.583	0.099	0.871435	0.906027	0.079644	0.6576	0.6124	0.618351		361	N	0.765	0.172	0.870536	0.844771	0.853851	0.5665	0.5846	0.665323
362	C	0.622	0.088	0.857281	0.903673	0.080123	0.6269	0.6035	0.615579		362	S	0.761	0.157	0.863609	0.838613	0.787684	0.5901	0.6124	0.658629
363	G	0.58	0.112	0.858415	0.901682	0.081735	0.6089	0.5667	0.599572		363	K	0.749	0.16	0.856038	0.832318	0.677628	0.6269	0.5296	0.633069
364	Q	0.589	0.111	0.848913	0.89993	0.067913	0.6427	0.5043	0.592126		364	T	0.711	0.155	0.848155	0.826967	0.570304	0.5493	0.5296	0.598618
365	H	0.6	0.115	0.841985	0.896717	0.080947	0.7036	0.5583	0.613591		365	H	0.711	0.168	0.842468	0.822785	0.465195	0.5098	0.5514	0.581521
366	L	0.637	0.115	0.830164	0.888964	0.124026	0.7209	0.5667	0.627959		366	P	0.681	0.178	0.836567	0.819195	0.357107	0.5254	0.4825	0.554253
367	D	0.636	0.129	0.835783	0.878166	0.155502	0.7289	0.5583	0.632108		367	P	0.597	0.144	0.825489	0.815154	0.24874	0.5456	0.4458	0.517398
368	D	0.651	0.168	0.828213	0.868203	0.175909	0.708	0.5583	0.631604		368	K	0.559	0.129	0.816153	0.809432	0.155359	0.5951	0.4651	0.504163
369	P	0.63	0.187	0.828893	0.859658	0.237834	0.7036	0.5762	0.639364		369	C	0.536	0.125	0.801706	0.801063	0.061107	0.6089	0.4781	0.487411
370	N	0.643	0.173	0.820421	0.852316	0.308668	0.7629	0.6715	0.676467		370	I	0.495	0.122	0.784721	0.791304	0.012921	0.5951	0.5374	0.476921
371	L	0.671	0.164	0.800218	0.845325	0.382888	0.7415	0.6293	0.678372		371	Q	0.467	0.131	0.775199	0.779696	0.006801	0.5901	0.5549	0.472099
372	K	0.642	0.162	0.781319	0.84014	0.46719	0.7415	0.5802	0.675391		372	C	0.487	0.124	0.753268	0.767032	0.006353	0.4979	0.4967	0.447465
373	Y	0.725	0.152	0.773403	0.835756	0.546402	0.8623	0.6715	0.735727		373	G	0.491	0.116	0.734262	0.75291	0.005989	0.5017	0.4825	0.440623
374	Q	0.747	0.178	0.760569	0.8304	0.598868	0.8681	0.6827	0.74794		374	Q	0.54	0.126	0.705727	0.739522	0.004817	0.5296	0.4116	0.436752
375	Q	0.744	0.188	0.745327	0.82496	0.627553	0.8375	0.7034	0.747123		375	Y	0.594	0.147	0.672789	0.728851	0.002204	0.5342	0.4149	0.441992
376	H	0.758	0.185	0.755092	0.819759	0.670055	0.7755	0.7111	0.748251		376	L	0.592	0.145	0.665715	0.718817	0.003001	0.5533	0.4282	0.443719
377	P	0.742	0.193	0.759043	0.814288	0.692364	0.8198	0.7232	0.758449		377	D	0.565	0.126	0.654786	0.710636	0.005264	0.5533	0.3939	0.429841
378	E	0.741	0.2	0.756434	0.808868	0.669976	0.8085	0.6604	0.740863		378	D	0.561	0.157	0.660496	0.704265	0.006342	0.5342	0.4037	0.432429
379	D	0.736	0.202	0.757145	0.802947	0.676257	0.8085	0.6412	0.737008		379	P	0.511	0.161	0.668886	0.699708	0.021667	0.5342	0.4333	0.432823
380	A	0.736	0.196	0.756846	0.79596	0.695059	0.7718	0.6124	0.728011		380	D	0.505	0.158	0.674978	0.697044	0.048492	0.5951	0.5473	0.460845
381	V	0.748	0.199	0.752797	0.788192	0.682961	0.6948	0.6334	0.716692		381	L	0.525	0.175	0.67291	0.695245	0.075318	0.6712	0.5583	0.481853
382	D	0.68	0.222	0.745834	0.778342	0.673522	0.7459	0.6681	0.715283		382	K	0.508	0.188	0.671836	0.694704	0.172651	0.662	0.4879	0.483584
383	E	0.631	0.203	0.732269	0.766502	0.683251	0.6851	0.6255	0.68727		383	Y	0.569	0.149	0.664064	0.693743	0.269983	0.8013	0.5941	0.534456
384	P	0.587	0.174	0.713947	0.750631	0.680862	0.6755	0.6715	0.679907		384	G	0.602	0.126	0.657562	0.691964	0.360577	0.8085	0.6124	0.551286
385	Q	0.575	0.163	0.694364	0.733214	0.684512	0.6712	0.6079	0.661032		385	Q	0.615	0.111	0.651018	0.689585	0.449692	0.7755	0.6334	0.560742
386	M	0.565	0.155	0.667633	0.716109	0.724305	0.6482	0.5229	0.640691		386	H	0.654	0.106	0.649158	0.688054	0.531156	0.7843	0.7034	0.58801
387	L	0.533	0.165	0.65504	0.69909	0.714053	0.6427	0.5331	0.629497		387	P	0.66	0.096	0.653461	0.687294	0.580622	0.8279	0.7079	0.601882
388	T	0.51	0.173	0.631613	0.679911	0.639579	0.6089	0.5008	0.595134		388	P	0.677	0.095	0.651169	0.68956	0.615804	0.8279	0.6474	0.600548
389	S	0.535	0.181	0.61377	0.657629	0.552582	0.5992	0.4781	0.572713		389	D	0.728	0.11	0.654773	0.691869	0.67603	0.8279	0.6334	0.617425
390	E	0.572	0.169	0.620356	0.633814	0.476121	0.4831	0.46	0.540898		390	A	0.717	0.128	0.652655	0.691912	0.744366	0.7881	0.6124	0.619205
391	K	0.491	0.122	0.628134	0.609582	0.396189	0.4087	0.4703	0.500651		391	V	0.725	0.186	0.648758	0.688513	0.734859	0.712	0.6293	0.617776
392	L	0.475	0.123	0.607797	0.585618	0.303741	0.4582	0.4116	0.473659		392	D	0.664	0.218	0.637053	0.681383	0.729937	0.7629	0.6681	0.623053
393	S	0.381	0.139	0.57655	0.562348	0.219996	0.4476	0.3096	0.416182		393	E	0.618	0.242	0.625226	0.671287	0.735994	0.708	0.6174	0.602558
394	I	0.328	0.119	0.553609	0.539267	0.137529	0.3667	0.2963	0.370234		394	P	0.601	0.245	0.603221	0.657284	0.736628	0.6851	0.6756	0.600548
395	Y	0.382	0.14	0.511057	0.515839	0.056458	0.3529	0.2558	0.345676		395	Q	0.576	0.233	0.568574	0.640617	0.747723	0.6948	0.6174	0.582588
396	D	0.4	0.134	0.466265	0.493357	0.025052	0.3494	0.1698	0.317312		396	M	0.54	0.218	0.524895	0.623182	0.789474	0.6482	0.5229	0.552379
397	S	0.358	0.091	0.469454	0.475215	0.015695	0.3599	0.208	0.314377		397	L	0.531	0.211	0.496954	0.605295	0.832031	0.6531	0.5473	0.553811
398	T	0.315	0.095	0.438772	0.460792	0.007552	0.4409	0.2602	0.320536		398	T	0.486	0.193	0.465171	0.58669	0.833372	0.6375	0.4781	0.52569
399	S	0.321	0.097	0.418588	0.44707	0.007261	0.4119	0.2602	0.311003		399	N	0.476	0.2	0.434477	0.567635	0.827699	0.5951	0.4458	0.506673
400	T	0.31	0.093	0.405217	0.432825	0.007658	0.4119	0.2913	0.309817		400	E	0.469	0.212	0.427709	0.549938	0.826404	0.5854	0.4458	0.502322
401	W	0.32	0.115	0.426938	0.417142	0.007896	0.3948	0.2292	0.299329		401	K	0.369	0.16	0.438996	0.533814	0.760588	0.5017	0.4703	0.462057
402	F	0.323	0.113	0.45556	0.400321	0.011839	0.3149	0.2122	0.286303		402	L	0.327	0.137	0.415173	0.520451	0.689499	0.562	0.5229	0.453432
403	D	0.34	0.098	0.472907	0.380565	0.014992	0.3704	0.2657	0.307427		403	S	0.265	0.123	0.397252	0.509175	0.623177	0.5493	0.4116	0.411215
404	T	0.426	0.113	0.495186	0.359551	0.016223	0.3704	0.1766	0.307327		404	I	0.24	0.106	0.395982	0.500225	0.553538	0.4541	0.4078	0.379664
405	Y	0.494	0.108	0.497032	0.338808	0.015086	0.3321	0.2209	0.316321		405	F	0.247	0.109	0.414012	0.490651	0.494932	0.4476	0.3717	0.367842
406	E	0.417	0.106	0.494279	0.318647	0.014995	0.4017	0.2865	0.322187		406	D	0.224	0.1	0.42316	0.478427	0.436943	0.4119	0.27	0.334919
407	D	0.404	0.128	0.489481	0.299667	0.013711	0.3356	0.1805	0.28716		407	A	0.228	0.101	0.435033	0.465734	0.375895	0.3667	0.3225	0.327837
408	S	0.377	0.138	0.49286	0.282462	0.017006	0.2609	0.1766	0.267805		408	N	0.225	0.098	0.476308	0.452586	0.313753	0.4441	0.3491	0.336978
409	P	0.345	0.121	0.492396	0.265246	0.024287	0.1759	0.1322	0.239171		409	E	0.234	0.095	0.468982	0.439236	0.254568	0.4541	0.2748	0.317241
410	M	0.351	0.115	0.476731	0.247956	0.030718	0.1759	0.0858	0.228018		410	S	0.235	0.086	0.47322	0.425008	0.25115	0.4441	0.2963	0.315825
411	H	0.352	0.122	0.432392	0.230035	0.032286	0.1702	0.0425	0.209902		411	G	0.255	0.1	0.498647	0.40906	0.240489	0.4186	0.2748	0.313799
412	R	0.309	0.111	0.388687	0.211932	0.035001	0.2503	0.0789	0.212303		412	F	0.292	0.108	0.503016	0.392928	0.230299	0.3667	0.2657	0.308378
413	F	0.258	0.096	0.347756	0.195425	0.033932	0.3321	0.1266	0.215635		413	E	0.284	0.113	0.518045	0.376635	0.223424	0.422	0.3146	0.321672
414	T	0.213	0.088	0.314419	0.181559	0.033965	0.2503	0.115	0.184707		414	S	0.347	0.123	0.506027	0.361422	0.205172	0.3356	0.2255	0.300532
415	S	0.178	0.086	0.30967	0.172591	0.035101	0.1671	0.1018	0.16071		415	Y	0.393	0.119	0.485979	0.347082	0.171985	0.3019	0.2865	0.300778
416	F	0.169	0.082	0.301827	0.164921	0.035745	0.2541	0.0991	0.170782		416	E	0.296	0.1	0.44254	0.333419	0.144655	0.3807	0.2432	0.277216
417	S	0.127	0.059	0.265424	0.156511	0.032683	0.1881	0.0405	0.135036		417	A	0.244	0.094	0.401329	0.320452	0.117246	0.3182	0.138	0.233318
418	V	0.113	0.052	0.22276	0.147547	0.025794	0.1914	0.0464	0.124484		418	L	0.191	0.083	0.367757	0.307926	0.089824	0.2575	0.1635	0.208644
419	Y	0.103	0.05	0.206974	0.140972	0.018689	0.1969	0.0316	0.116356		419	P	0.138	0.07	0.326508	0.29387	0.066585	0.1702	0.106	0.167309
420	C	0.097	0.051	0.181117	0.138333	0.01606	0.1759	0.0286	0.106168		420	Q	0.117	0.06	0.269743	0.279818	0.051366	0.1476	0.0554	0.140132
421	S	0.081	0.044	0.161336	0.138147	0.01061	0.1373	0.035	0.0938988		421	H	0.1	0.049	0.233741	0.266898	0.036146	0.1449	0.0252	0.122269
422	R	0.063	0.03	0.168431	0.138498	0.009617	0.0929	0.0405	0.085491		422	K	0.075	0.036	0.201715	0.25562	0.017611	0.1424	0.0226	0.107278
423	G	0.056	0.019	0.164116	0.138087	0.012699	0.1048	0.0279	0.0839337		423	L	0.066	0.033	0.150904	0.246604	0.002139	0.2094	0.0363	0.106335
424	H	0.047	0.011	0.147746	0.137244	0.037736	0.1611	0.035	0.0943043		424	T	0.057	0.029	0.126192	0.240157	0.000179	0.1399	0.0308	0.0890326
425	L	0.047	0.012	0.143641	0.136646	0.05966	0.1671	0.0405	0.0990912		425	C	0.05	0.024	0.123752	0.237461	7.5e-05	0.0835	0.0279	0.0780983
426	C	0.046	0.014	0.155662	0.136861	0.081532	0.1251	0.0395	0.0974425		426	F	0.046	0.02	0.125341	0.237098	5.1e-05	0.1476	0.0268	0.0861271
427	P	0.045	0.014	0.159683	0.138063	0.101365	0.2129	0.0701	0.121185		427	S	0.039	0.014	0.122154	0.237305	4e-05	0.0909	0.0086	0.0731427
428	V	0.05	0.016	0.171857	0.139876	0.121929	0.1528	0.0502	0.114444		428	V	0.041	0.017	0.117387	0.237759	1.4e-05	0.1092	0.0137	0.07658
429	D	0.048	0.015	0.195974	0.141427	0.12502	0.1323	0.0813	0.12067		429	Y	0.044	0.018	0.110903	0.239319	1.2e-05	0.1528	0.0137	0.0826763
430	T	0.054	0.014	0.197479	0.143446	0.124762	0.1206	0.0884	0.121448		430	C	0.042	0.019	0.096819	0.242614	1.6e-05	0.1349	0.0118	0.0781641
431	G	0.053	0.012	0.187463	0.145515	0.126337	0.1823	0.1117	0.134386		431	K	0.042	0.017	0.094631	0.246562	1.5e-05	0.0835	0.0109	0.0706583
432	L	0.057	0.011	0.182006	0.148204	0.123441	0.1852	0.0701	0.127659		432	H	0.043	0.015	0.109003	0.249523	2e-05	0.0543	0.0121	0.0689923
433	I	0.051	0.011	0.188949	0.150574	0.09896	0.1206	0.0771	0.114531		433	G	0.046	0.017	0.11259	0.250864	4.5e-05	0.0662	0.0079	0.0715141
434	E	0.044	0.009	0.203214	0.152333	0.07682	0.1028	0.0771	0.109378		434	H	0.05	0.018	0.113187	0.251406	0.000136	0.0909	0.0084	0.0760041
435	K	0.043	0.01	0.204109	0.153218	0.054543	0.0967	0.0441	0.0992783		435	L	0.055	0.021	0.126801	0.251416	0.000205	0.0948	0.0099	0.0798746
436	N	0.043	0.01	0.19297	0.153266	0.03427	0.1251	0.0607	0.101551		436	C	0.054	0.018	0.146572	0.251629	0.000488	0.1028	0.0252	0.085527
437	V	0.044	0.012	0.183318	0.153138	0.015978	0.1349	0.1292	0.110089		437	P	0.054	0.014	0.162498	0.25228	0.000776	0.1823	0.0455	0.101622
438	E	0.05	0.01	0.15921	0.152651	0.011653	0.1137	0.0935	0.0967857		438	I	0.06	0.018	0.172437	0.253428	0.003996	0.1251	0.0279	0.0944087
439	L	0.057	0.009	0.126877	0.151128	0.015296	0.1671	0.0832	0.1001		439	D	0.057	0.017	0.192311	0.254426	0.011242	0.0967	0.049	0.0968113
440	Y	0.064	0.009	0.115359	0.14943	0.020693	0.1702	0.0723	0.0986637		440	T	0.056	0.016	0.191918	0.256495	0.020236	0.087	0.0526	0.0971784
441	F	0.076	0.017	0.110889	0.147319	0.02314	0.1759	0.0813	0.102425		441	G	0.054	0.018	0.176084	0.259811	0.035625	0.1399	0.0723	0.10796
442	S	0.08	0.025	0.118362	0.146037	0.055825	0.1942	0.0909	0.114221		442	L	0.054	0.022	0.165798	0.264015	0.040286	0.1476	0.0464	0.105728
443	G	0.088	0.022	0.139228	0.145151	0.092031	0.2575	0.1266	0.141418		443	I	0.057	0.026	0.176512	0.269263	0.063526	0.1449	0.0526	0.112829
444	C	0.103	0.018	0.16449	0.145049	0.13514	0.2884	0.1958	0.17198		444	E	0.061	0.026	0.189047	0.272586	0.073417	0.1251	0.0526	0.11425
445	A	0.133	0.036	0.205772	0.145232	0.15938	0.2918	0.1844	0.186597		445	K	0.071	0.032	0.211156	0.274033	0.074793	0.1206	0.0607	0.120612
446	K	0.166	0.054	0.260496	0.145712	0.189902	0.3019	0.1602	0.204035		446	N	0.077	0.04	0.225319	0.271815	0.076163	0.1914	0.0884	0.138585
447	A	0.256	0.097	0.346757	0.146185	0.25185	0.2918	0.1732	0.244299		447	I	0.078	0.033	0.225608	0.269197	0.075986	0.2034	0.1698	0.150713
448	I	0.401	0.139	0.429781	0.146039	0.294611	0.2783	0.2292	0.296488		448	E	0.081	0.023	0.222452	0.266556	0.071425	0.1184	0.1667	0.135648
449	H	0.457	0.125	0.495979	0.145225	0.326625	0.268	0.2167	0.318255		449	L	0.089	0.012	0.214874	0.263954	0.068701	0.1823	0.1698	0.142947
450	D	0.515	0.166	0.526762	0.14419	0.351102	0.3392	0.208	0.347376		450	F	0.097	0.013	0.202822	0.261809	0.064244	0.1852	0.1018	0.132268
451	E	0.517	0.19	0.59971	0.142586	0.372843	0.4119	0.2786	0.387107		451	F	0.114	0.023	0.204238	0.259519	0.062509	0.1969	0.115	0.139309
452	N	0.517	0.167	0.644553	0.140493	0.405843	0.5254	0.3578	0.431848		452	S	0.141	0.04	0.227979	0.257289	0.064085	0.2193	0.1266	0.15375
453	P	0.445	0.129	0.670484	0.138004	0.448594	0.4476	0.3456	0.41588		453	G	0.229	0.053	0.269778	0.254446	0.08195	0.2817	0.1998	0.195668
454	S	0.419	0.106	0.697602	0.13585	0.509885	0.4476	0.3399	0.424973		454	S	0.302	0.099	0.316122	0.252305	0.121629	0.2752	0.2913	0.236794
455	M	0.405	0.107	0.705403	0.133882	0.569503	0.5707	0.3806	0.460848		455	A	0.356	0.122	0.389719	0.250866	0.134461	0.2783	0.2748	0.258021
456	E	0.41	0.126	0.6799	0.131229	0.557124	0.5098	0.4078	0.449309		456	K	0.377	0.142	0.448306	0.250369	0.153055	0.2849	0.2041	0.265676
457	G	0.458	0.148	0.670837	0.128006	0.517058	0.5342	0.4379	0.457667		457	P	0.435	0.154	0.513365	0.248585	0.220332	0.2783	0.2292	0.296969
458	G	0.499	0.165	0.666529	0.124046	0.515019	0.5758	0.3992	0.463266		458	I	0.563	0.148	0.566377	0.245016	0.291328	0.2884	0.3053	0.343917
459	I	0.509	0.151	0.628476	0.120426	0.540921	0.5419	0.4651	0.467637		459	Y	0.545	0.145	0.587056	0.239584	0.349991	0.2783	0.2913	0.348033
460	N	0.429	0.152	0.615545	0.117009	0.516608	0.4441	0.5008	0.437177		460	D	0.532	0.147	0.547817	0.233984	0.401581	0.3494	0.3005	0.358897
461	G	0.423	0.148	0.55325	0.112934	0.447009	0.3494	0.4149	0.383415		461	D	0.485	0.153	0.565826	0.228668	0.426268	0.4369	0.3762	0.381695
462	K	0.416	0.172	0.485624	0.108502	0.360803	0.3286	0.3311	0.338438		462	D	0.42	0.144	0.584019	0.223971	0.463115	0.5533	0.4556	0.406286
463	N	0.393	0.167	0.403366	0.103992	0.275062	0.3215	0.2558	0.29212		463	P	0.368	0.149	0.57032	0.220029	0.505258	0.4685	0.4379	0.38843
464	L	0.396	0.206	0.318447	0.100055	0.182731	0.1969	0.2255	0.236606		464	S	0.391	0.173	0.568359	0.216992	0.561791	0.4725	0.4333	0.40242
465	G	0.32	0.212	0.243612	0.097248	0.131095	0.2129	0.2255	0.205059		465	L	0.38	0.168	0.583639	0.214586	0.62334	0.5055	0.3535	0.404081
466	P	0.226	0.137	0.183467	0.095962	0.123636	0.2503	0.1878	0.177861		466	E	0.364	0.137	0.567366	0.211812	0.637522	0.4507	0.3847	0.3933
467	I	0.171	0.088	0.149797	0.097009	0.085811	0.2292	0.1921	0.154153		467	G	0.371	0.111	0.556765	0.208341	0.565408	0.4725	0.4245	0.387073
468	N	0.121	0.046	0.13013	0.099668	0.032562	0.2503	0.1921	0.137627		468	G	0.347	0.104	0.564128	0.203784	0.497059	0.4685	0.3311	0.359367
469	Q	0.09	0.024	0.111178	0.103304	0.000699	0.2364	0.1921	0.12228		469	V	0.332	0.086	0.54542	0.199149	0.445069	0.4476	0.4037	0.351277
470	W	0.086	0.028	0.097208	0.108169	0.000586	0.2541	0.2865	0.13876		470	N	0.276	0.101	0.54612	0.193925	0.396941	0.433	0.5126	0.351369
471	W	0.08	0.03	0.099673	0.113401	0.000547	0.1759	0.282	0.125253		471	G	0.272	0.099	0.50093	0.187095	0.332338	0.3356	0.4245	0.307352
472	L	0.074	0.032	0.104252	0.118775	0.000372	0.1184	0.2122	0.104666		472	K	0.25	0.096	0.460159	0.178767	0.248945	0.3249	0.3359	0.270667
473	S	0.07	0.03	0.118683	0.123986	0.000195	0.1251	0.1495	0.0979107		473	N	0.218	0.093	0.391955	0.170343	0.177963	0.3149	0.2483	0.230637
474	G	0.076	0.036	0.134067	0.129647	0.000156	0.0618	0.0991	0.0834617		474	L	0.203	0.083	0.317105	0.161476	0.094819	0.1914	0.2122	0.180429
475	F	0.073	0.032	0.149827	0.135523	0.000119	0.0967	0.1495	0.100778		475	G	0.183	0.094	0.24738	0.154622	0.010757	0.2094	0.2167	0.159408
476	D	0.071	0.032	0.166693	0.141625	9e-05	0.0985	0.0909	0.0948013		476	P	0.132	0.054	0.182132	0.149928	0.005644	0.2849	0.2209	0.147072
477	G	0.08	0.041	0.222464	0.14708	0.000247	0.0704	0.0771	0.0995485		477	I	0.106	0.036	0.145973	0.149795	0.004431	0.2645	0.2209	0.132514
478	G	0.084	0.044	0.265532	0.152912	0.002125	0.0592	0.1178	0.113595		478	N	0.085	0.028	0.127089	0.151851	0.001902	0.2849	0.2209	0.12852
479	E	0.077	0.04	0.268344	0.158958	0.004072	0.0463	0.0991	0.108962		479	E	0.071	0.025	0.110685	0.155166	0.000475	0.2715	0.2209	0.122104
480	K	0.073	0.038	0.240872	0.165452	0.004934	0.0494	0.0502	0.0973097		480	W	0.068	0.028	0.100728	0.159668	0.000451	0.3053	0.3096	0.138821
481	V	0.063	0.036	0.227449	0.171453	0.005723	0.0531	0.0607	0.0969042		481	W	0.061	0.025	0.095512	0.164236	0.000373	0.2224	0.3053	0.124832
482	L	0.049	0.024	0.200921	0.177233	0.019599	0.0618	0.106	0.102426		482	I	0.053	0.016	0.099212	0.168758	0.000344	0.1528	0.2657	0.107973
483	I	0.041	0.017	0.147765	0.183135	0.039642	0.0605	0.0935	0.094257		483	T	0.049	0.012	0.110306	0.172981	0.000309	0.1643	0.2041	0.101857
484	G	0.037	0.014	0.120328	0.189456	0.06193	0.0483	0.0542	0.0852023		484	G	0.053	0.015	0.121262	0.177379	0.000235	0.0851	0.1456	0.085368
485	F	0.036	0.014	0.107165	0.195786	0.065327	0.0543	0.0286	0.0811963		485	F	0.057	0.019	0.135269	0.18133	0.000198	0.1323	0.2041	0.104171
486	S	0.033	0.012	0.090285	0.201755	0.068552	0.1184	0.0327	0.090782		486	D	0.062	0.027	0.157813	0.184734	0.000158	0.1349	0.1349	0.100215
487	T	0.032	0.01	0.074558	0.208255	0.069151	0.1048	0.0336	0.0870607		487	G	0.077	0.039	0.209727	0.18701	0.000394	0.1115	0.115	0.105662
488	A	0.032	0.008	0.074371	0.214464	0.070789	0.0985	0.0414	0.0885873		488	G	0.087	0.044	0.273575	0.189833	0.002951	0.0967	0.1635	0.122508
489	F	0.037	0.007	0.091562	0.219973	0.075061	0.1115	0.0405	0.0959327		489	E	0.086	0.042	0.316322	0.19315	0.0055	0.0765	0.1667	0.126596
490	A	0.049	0.014	0.109981	0.224452	0.079404	0.0581	0.0316	0.0920895		490	K	0.092	0.046	0.307714	0.197486	0.007122	0.0765	0.0909	0.116817
491	E	0.066	0.022	0.146538	0.228828	0.068737	0.0704	0.0395	0.103334		491	A	0.081	0.038	0.318762	0.201462	0.008615	0.0817	0.1117	0.120177
492	Y	0.095	0.038	0.171276	0.233938	0.053828	0.1162	0.0327	0.117157		492	L	0.069	0.031	0.313577	0.204942	0.019513	0.0929	0.1844	0.130762
493	I	0.115	0.039	0.209612	0.239277	0.0355	0.1115	0.0607	0.128598		493	I	0.059	0.025	0.27122	0.20821	0.037326	0.0929	0.1635	0.122451
494	L	0.143	0.024	0.263982	0.244486	0.036132	0.0948	0.124	0.151067		494	G	0.051	0.019	0.226298	0.211594	0.057715	0.0719	0.106	0.106215
495	M	0.188	0.04	0.335477	0.250178	0.036858	0.0948	0.0677	0.162169		495	F	0.045	0.016	0.202799	0.215048	0.085184	0.0765	0.0554	0.0994187
496	E	0.228	0.055	0.387612	0.256034	0.041309	0.1092	0.0607	0.180476		496	S	0.039	0.013	0.173406	0.218246	0.112396	0.1611	0.0643	0.111635
497	P	0.276	0.086	0.459061	0.262361	0.041316	0.0909	0.0607	0.19839		497	T	0.038	0.011	0.141241	0.221967	0.117521	0.1449	0.0643	0.105561
498	S	0.294	0.105	0.48995	0.267954	0.039155	0.0929	0.0316	0.202593		498	S	0.037	0.01	0.131412	0.226052	0.122646	0.1643	0.0789	0.110044
499	K	0.265	0.094	0.500518	0.272238	0.036994	0.1229	0.0297	0.204558		499	F	0.041	0.009	0.145333	0.230063	0.138165	0.1823	0.0771	0.117566
500	E	0.24	0.088	0.501397	0.275146	0.036758	0.2002	0.0542	0.21795		500	A	0.048	0.012	0.16136	0.233361	0.153812	0.1028	0.0813	0.113233
501	Y	0.205	0.072	0.475902	0.276156	0.035296	0.1554	0.0813	0.204842		501	E	0.059	0.021	0.19607	0.236458	0.145111	0.0929	0.1018	0.121763
502	E	0.134	0.051	0.419202	0.276561	0.033914	0.087	0.066	0.169446		502	Y	0.082	0.036	0.222069	0.240135	0.144436	0.1251	0.0677	0.131063
503	P	0.078	0.027	0.365654	0.276668	0.030898	0.0909	0.0677	0.151637		503	I	0.083	0.028	0.250591	0.244278	0.133694	0.1229	0.0858	0.135466
504	I	0.06	0.023	0.312683	0.277191	0.027412	0.1373	0.0677	0.147048		504	L	0.084	0.023	0.273555	0.248048	0.116267	0.1048	0.1602	0.144267
505	F	0.049	0.019	0.238342	0.276848	0.020908	0.1969	0.0677	0.141616		505	M	0.089	0.024	0.312352	0.251291	0.097121	0.1048	0.0965	0.139295
506	G	0.045	0.024	0.177008	0.276201	0.019388	0.1611	0.0991	0.129633		506	D	0.095	0.028	0.323737	0.254003	0.125459	0.1229	0.0858	0.147843
507	L	0.046	0.02	0.158409	0.274705	0.017258	0.1048	0.0789	0.113345		507	P	0.104	0.032	0.349152	0.257023	0.127226	0.1028	0.0884	0.151514
508	M	0.046	0.023	0.153691	0.273391	0.015489	0.0618	0.035	0.0975618		508	S	0.108	0.042	0.347859	0.259736	0.116799	0.1048	0.0478	0.146713
509	Q	0.042	0.021	0.14572	0.271213	0.012602	0.0719	0.0226	0.0943392		509	P	0.096	0.049	0.337573	0.261322	0.106372	0.1206	0.0363	0.143881
510	E	0.037	0.017	0.145219	0.269128	0.008975	0.0405	0.0141	0.0858203		510	E	0.085	0.049	0.322445	0.261313	0.110894	0.1969	0.066	0.155936
511	K	0.043	0.022	0.14762	0.267037	0.00647	0.0231	0.0137	0.0834878		511	Y	0.077	0.042	0.29938	0.259661	0.104881	0.1528	0.0991	0.147832
512	I	0.049	0.027	0.122548	0.265297	0.005961	0.0414	0.016	0.0833677		512	A	0.069	0.036	0.264071	0.257612	0.098156	0.0851	0.0789	0.126977
513	Y	0.048	0.02	0.107932	0.26343	0.007575	0.0389	0.0081	0.0789895		513	P	0.06	0.032	0.2333	0.255612	0.088864	0.0888	0.0858	0.120625
514	I	0.048	0.018	0.107424	0.260429	0.010814	0.0356	0.007	0.0782112		514	I	0.055	0.03	0.204202	0.253673	0.080888	0.1349	0.0832	0.120266
515	S	0.047	0.019	0.103944	0.25529	0.011354	0.0704	0.0131	0.0835147		515	F	0.046	0.021	0.165063	0.250893	0.045034	0.1942	0.0858	0.115427
516	K	0.046	0.021	0.091164	0.248417	0.01107	0.1373	0.0297	0.0939418		516	G	0.042	0.017	0.134594	0.248157	0.036655	0.1583	0.1205	0.108172
517	I	0.048	0.025	0.087576	0.241287	0.010427	0.1184	0.0363	0.0903317		517	L	0.043	0.016	0.1267	0.246399	0.029997	0.107	0.0991	0.0954566
518	V	0.047	0.025	0.089869	0.235988	0.01185	0.1323	0.0723	0.0982178		518	M	0.042	0.016	0.133575	0.246241	0.023358	0.0631	0.0464	0.0815249
519	V	0.05	0.025	0.096047	0.234192	0.013268	0.1007	0.0813	0.0959178		519	Q	0.045	0.019	0.133622	0.246523	0.016725	0.0719	0.0304	0.0804529
520	E	0.056	0.027	0.115228	0.235071	0.028622	0.1048	0.0478	0.0979202		520	E	0.052	0.024	0.137074	0.247037	0.005655	0.0334	0.0137	0.0732666
521	F	0.067	0.03	0.132532	0.236466	0.049684	0.1007	0.0259	0.102047		521	K	0.057	0.028	0.142948	0.247923	0.002836	0.0191	0.0137	0.0730724
522	L	0.077	0.032	0.159976	0.236567	0.051162	0.0662	0.0304	0.103551		522	I	0.065	0.024	0.127332	0.249358	0.002617	0.0334	0.0157	0.0739153
523	Q	0.098	0.028	0.196453	0.235318	0.05893	0.0676	0.0621	0.119734		523	Y	0.067	0.024	0.116637	0.251428	0.004647	0.0398	0.0124	0.0737017
524	N	0.144	0.038	0.223418	0.233325	0.077418	0.1206	0.0643	0.143844		524	I	0.069	0.029	0.121104	0.252708	0.009636	0.0356	0.0102	0.0753211
525	N	0.159	0.042	0.228838	0.230185	0.102307	0.1759	0.0677	0.160655		525	S	0.076	0.039	0.122514	0.251511	0.013476	0.0592	0.0218	0.0833573
526	P	0.138	0.03	0.24338	0.225426	0.131935	0.1162	0.0677	0.153774		526	K	0.085	0.041	0.11459	0.247489	0.014326	0.1206	0.0414	0.094915
527	D	0.15	0.043	0.258463	0.219806	0.151321	0.1349	0.0723	0.164465		527	I	0.092	0.039	0.114901	0.24285	0.015156	0.1184	0.0414	0.0948153
528	A	0.135	0.05	0.244021	0.212941	0.20845	0.2034	0.0723	0.179352		528	V	0.098	0.031	0.123596	0.240921	0.017635	0.1852	0.0832	0.111365
529	V	0.112	0.042	0.237024	0.206011	0.270202	0.268	0.124	0.202873		529	V	0.11	0.02	0.151921	0.243795	0.020062	0.1476	0.1088	0.114597
530	Y	0.124	0.048	0.235415	0.199251	0.329206	0.2645	0.1732	0.220929		530	E	0.137	0.025	0.204891	0.249906	0.045166	0.1528	0.1018	0.130938
531	E	0.129	0.05	0.236247	0.192833	0.406173	0.2752	0.1602	0.233276		531	F	0.217	0.055	0.251429	0.256826	0.077467	0.1476	0.0542	0.15136
532	D	0.149	0.055	0.224493	0.18768	0.469275	0.3983	0.1635	0.265375		532	L	0.246	0.056	0.312326	0.262898	0.0815	0.1028	0.0643	0.160832
533	L	0.132	0.051	0.229847	0.183443	0.512227	0.4725	0.2748	0.300803		533	Q	0.31	0.087	0.376953	0.268404	0.096125	0.107	0.1205	0.19514
534	I	0.124	0.043	0.237721	0.180017	0.542886	0.4685	0.3005	0.308937		534	S	0.42	0.142	0.417941	0.273447	0.122776	0.1759	0.1266	0.239809
535	N	0.143	0.044	0.25646	0.177298	0.568264	0.3774	0.3005	0.30382		535	N	0.459	0.166	0.423881	0.277004	0.158614	0.2399	0.1322	0.265228
536	K	0.199	0.057	0.29983	0.175463	0.627447	0.3807	0.3005	0.33049		536	S	0.451	0.166	0.467931	0.278656	0.199822	0.1731	0.1322	0.266958
537	I	0.195	0.055	0.327507	0.173656	0.640783	0.2918	0.1878	0.302758		537	D	0.494	0.153	0.512063	0.278751	0.229293	0.1969	0.138	0.286001
538	E	0.141	0.039	0.341015	0.171541	0.580593	0.2951	0.1805	0.284958		538	S	0.462	0.158	0.519982	0.276783	0.297174	0.2752	0.138	0.303877
539	T	0.14	0.041	0.346842	0.170203	0.548462	0.3182	0.1635	0.281201		539	T	0.436	0.155	0.538781	0.273971	0.35768	0.3392	0.208	0.329805
540	T	0.139	0.044	0.385056	0.172194	0.544686	0.2817	0.2333	0.292656		540	Y	0.451	0.113	0.536945	0.271034	0.4133	0.3392	0.2748	0.342754
541	V	0.153	0.05	0.387337	0.177133	0.553423	0.3667	0.2963	0.322316		541	E	0.379	0.121	0.5167	0.268501	0.493157	0.3529	0.2531	0.340623
542	P	0.127	0.051	0.385092	0.185944	0.568979	0.3667	0.1998	0.305586		542	D	0.361	0.123	0.460401	0.266957	0.553784	0.4801	0.2602	0.35792
543	P	0.115	0.051	0.399984	0.196789	0.584849	0.3667	0.1805	0.307304		543	L	0.288	0.091	0.432487	0.265581	0.597819	0.562	0.3762	0.373298
544	S	0.102	0.048	0.40149	0.210063	0.583302	0.4409	0.2748	0.335426		544	I	0.226	0.073	0.39887	0.264022	0.628131	0.5533	0.4037	0.36386
545	T	0.084	0.028	0.373154	0.222873	0.523461	0.4441	0.3762	0.337298		545	N	0.236	0.068	0.367951	0.262903	0.64585	0.4685	0.4037	0.350415
546	I	0.084	0.021	0.362858	0.236301	0.471899	0.3566	0.3762	0.314643		546	K	0.287	0.078	0.365258	0.263047	0.692851	0.4725	0.4149	0.367651
547	N	0.088	0.024	0.369697	0.247846	0.476045	0.3631	0.3263	0.311831		547	I	0.285	0.088	0.37119	0.263578	0.693294	0.3948	0.3399	0.347966
548	V	0.094	0.031	0.342684	0.257136	0.440471	0.4441	0.3578	0.322698		548	E	0.231	0.078	0.363778	0.262443	0.623246	0.3948	0.3311	0.326338
549	N	0.104	0.044	0.33097	0.262961	0.373412	0.3983	0.3311	0.300124		549	T	0.211	0.054	0.357392	0.26092	0.581475	0.391	0.2657	0.30307
550	R	0.111	0.05	0.324175	0.265605	0.297255	0.4017	0.3311	0.288472		550	T	0.203	0.053	0.386593	0.261502	0.571201	0.2951	0.27	0.291485
551	F	0.112	0.044	0.331271	0.267049	0.224755	0.2988	0.3096	0.257246		551	V	0.218	0.06	0.392542	0.265411	0.57335	0.3774	0.3311	0.316829
552	T	0.11	0.035	0.342468	0.268712	0.160154	0.3019	0.4037	0.264489		552	P	0.173	0.063	0.392974	0.273409	0.57652	0.374	0.2385	0.298772
553	E	0.12	0.035	0.345388	0.271715	0.113956	0.2129	0.2913	0.225877		553	P	0.149	0.057	0.414646	0.284201	0.580327	0.374	0.2255	0.297811
554	D	0.132	0.035	0.336476	0.275522	0.11081	0.1852	0.208	0.208001		554	S	0.131	0.052	0.429934	0.297259	0.57336	0.4476	0.3225	0.32195
555	S	0.136	0.034	0.317444	0.279777	0.110529	0.1942	0.1566	0.199092		555	G	0.117	0.047	0.408713	0.310128	0.513739	0.4476	0.4245	0.324097
556	L	0.156	0.042	0.29878	0.285659	0.105524	0.1399	0.1602	0.19101		556	L	0.116	0.046	0.401018	0.324436	0.462461	0.3599	0.4245	0.304902
557	L	0.205	0.074	0.266438	0.292297	0.109043	0.2164	0.2531	0.223713		557	N	0.109	0.042	0.413762	0.338263	0.467079	0.3667	0.3762	0.301858
558	R	0.235	0.105	0.245755	0.298636	0.16899	0.2034	0.1844	0.222697		558	L	0.114	0.051	0.392114	0.3493	0.43293	0.4441	0.3992	0.311806
559	H	0.232	0.088	0.234101	0.303389	0.231875	0.1852	0.2602	0.241128		559	N	0.121	0.055	0.382481	0.355173	0.366496	0.4017	0.3717	0.293364
560	A	0.22	0.108	0.241321	0.306244	0.27251	0.1852	0.2558	0.246846		560	R	0.128	0.053	0.377202	0.355407	0.290764	0.4087	0.3717	0.283539
561	Q	0.182	0.079	0.236982	0.308017	0.312898	0.1969	0.1878	0.237433		561	F	0.134	0.045	0.385848	0.353184	0.226088	0.3087	0.3491	0.257417
562	F	0.153	0.074	0.229786	0.309662	0.336436	0.268	0.282	0.263147		562	T	0.142	0.041	0.387424	0.350562	0.169142	0.3117	0.4333	0.262161
563	V	0.14	0.063	0.257927	0.311517	0.351439	0.2503	0.3005	0.268614		563	E	0.159	0.041	0.383153	0.350061	0.131006	0.2224	0.3225	0.229874
564	V	0.156	0.057	0.293022	0.313534	0.401565	0.2436	0.2558	0.277253		564	D	0.184	0.05	0.370297	0.351057	0.140616	0.2064	0.2292	0.218796
565	S	0.192	0.063	0.317792	0.315551	0.442058	0.2436	0.2333	0.290717		565	S	0.229	0.075	0.345569	0.352834	0.158131	0.2164	0.1766	0.221933
566	Q	0.258	0.083	0.378506	0.315957	0.515615	0.2541	0.2483	0.328413		566	L	0.383	0.169	0.312453	0.355995	0.165543	0.1611	0.1878	0.247842
567	V	0.315	0.103	0.425213	0.315237	0.52463	0.3392	0.3184	0.372947		567	L	0.549	0.23	0.270962	0.359942	0.18488	0.2436	0.2786	0.302426
568	E	0.362	0.112	0.462643	0.314166	0.495811	0.4149	0.3992	0.40812		568	R	0.612	0.213	0.243005	0.363962	0.253398	0.2292	0.208	0.303224
569	S	0.428	0.116	0.533267	0.314625	0.509096	0.4441	0.4203	0.441565		569	H	0.591	0.259	0.226118	0.366945	0.324793	0.2292	0.2913	0.326908
570	Y	0.468	0.13	0.601686	0.314995	0.541609	0.3704	0.4203	0.452832		570	A	0.512	0.244	0.223942	0.368311	0.377796	0.2258	0.2913	0.32045
571	D	0.454	0.148	0.636911	0.312665	0.608728	0.3053	0.4825	0.466684		571	Q	0.372	0.182	0.222219	0.368779	0.431	0.247	0.2255	0.292643
572	E	0.424	0.128	0.630353	0.307246	0.637679	0.2292	0.3885	0.436163		572	F	0.236	0.104	0.220976	0.369072	0.483394	0.3149	0.3184	0.292392
573	A	0.406	0.128	0.675709	0.297652	0.627376	0.3249	0.3806	0.452039		573	V	0.19	0.085	0.255113	0.369744	0.525155	0.3117	0.3359	0.296087
574	K	0.388	0.129	0.672863	0.285785	0.649531	0.4119	0.3578	0.46098		574	V	0.185	0.073	0.293184	0.37159	0.58154	0.3053	0.2865	0.299445
575	D	0.362	0.109	0.642943	0.272043	0.613107	0.3774	0.4203	0.447966		575	E	0.193	0.062	0.319419	0.374688	0.649946	0.2918	0.2786	0.309922
576	D	0.348	0.1	0.607299	0.260776	0.567908	0.3529	0.4556	0.432081		576	Q	0.219	0.069	0.376746	0.377226	0.724077	0.3019	0.2913	0.337036
577	D	0.326	0.098	0.549455	0.252177	0.584395	0.346	0.3717	0.404955		577	V	0.237	0.089	0.427649	0.378504	0.749205	0.3872	0.3535	0.37458
578	E	0.257	0.078	0.482186	0.248378	0.576889	0.3807	0.4116	0.392792		578	E	0.259	0.105	0.45675	0.379693	0.764714	0.4685	0.4379	0.410222
579	T	0.223	0.061	0.41956	0.246991	0.513106	0.3019	0.3885	0.348843		579	S	0.329	0.129	0.519698	0.382736	0.795335	0.5017	0.4651	0.446081
580	P	0.154	0.036	0.351908	0.247838	0.43112	0.2399	0.363	0.297961		580	Y	0.431	0.138	0.584683	0.385381	0.829057	0.4292	0.4749	0.46746
581	I	0.134	0.038	0.273375	0.249038	0.38222	0.3215	0.3847	0.290805		581	D	0.411	0.123	0.620322	0.385091	0.868713	0.3667	0.5374	0.473175
582	F	0.116	0.03	0.226595	0.251224	0.333272	0.247	0.3146	0.248115		582	E	0.373	0.099	0.6069	0.382072	0.885279	0.2884	0.442	0.439522
583	L	0.111	0.031	0.203307	0.253651	0.262213	0.2094	0.3053	0.224145		583	A	0.35	0.091	0.657686	0.375422	0.878626	0.3807	0.442	0.453633
584	S	0.126	0.021	0.17854	0.256642	0.209862	0.2364	0.2748	0.213707		584	G	0.32	0.094	0.647666	0.365145	0.868149	0.4725	0.4245	0.455994
585	P	0.144	0.025	0.163616	0.259476	0.176594	0.1942	0.2602	0.199681		585	D	0.326	0.087	0.628679	0.352346	0.819566	0.433	0.4825	0.447013
586	C	0.151	0.035	0.152755	0.263628	0.119306	0.1852	0.2531	0.187498		586	S	0.343	0.099	0.590189	0.340818	0.753319	0.3948	0.5043	0.432204
587	M	0.154	0.038	0.15785	0.269869	0.065956	0.1251	0.1844	0.159529		587	D	0.359	0.115	0.521905	0.332077	0.707301	0.384	0.4203	0.405655
588	R	0.173	0.052	0.17855	0.279795	0.050067	0.1184	0.1766	0.162735		588	E	0.268	0.097	0.454597	0.326587	0.675784	0.4541	0.46	0.390867
589	A	0.248	0.129	0.174127	0.293373	0.040741	0.1137	0.124	0.165657		589	Q	0.232	0.084	0.40193	0.325462	0.600515	0.374	0.4379	0.35083
590	L	0.3	0.174	0.1927	0.308764	0.043446	0.1137	0.1266	0.180868		590	P	0.167	0.053	0.363652	0.32764	0.519312	0.3117	0.4458	0.312586
591	I	0.339	0.182	0.202434	0.325504	0.055657	0.0985	0.1088	0.188316		591	I	0.145	0.041	0.298046	0.331861	0.457539	0.3807	0.4651	0.302749
592	H	0.293	0.13	0.219055	0.341129	0.118619	0.1298	0.1766	0.213034		592	F	0.134	0.033	0.256877	0.336466	0.38924	0.3053	0.3885	0.26334
593	L	0.235	0.084	0.261206	0.355433	0.207206	0.2064	0.27	0.255874		593	L	0.129	0.022	0.237018	0.342069	0.318057	0.2715	0.3717	0.241621
594	A	0.208	0.072	0.296203	0.366663	0.296597	0.2752	0.3146	0.292877		594	T	0.141	0.028	0.211492	0.346856	0.263242	0.2951	0.3399	0.232227
595	G	0.212	0.075	0.334213	0.375192	0.332567	0.2817	0.3096	0.307545		595	P	0.152	0.033	0.204297	0.350624	0.226487	0.2399	0.3146	0.217273
596	V	0.22	0.073	0.346309	0.382765	0.368736	0.2034	0.2865	0.301285		596	C	0.157	0.039	0.200791	0.354665	0.178947	0.2328	0.3096	0.2104
597	S	0.224	0.083	0.376751	0.391629	0.424054	0.2783	0.3668	0.343589		597	M	0.172	0.048	0.225442	0.362177	0.112958	0.1759	0.2531	0.192797
598	L	0.245	0.101	0.401708	0.401877	0.508986	0.3053	0.3311	0.365662		598	R	0.258	0.133	0.264706	0.373705	0.089733	0.1671	0.2385	0.217821
599	G	0.267	0.122	0.431942	0.411213	0.580095	0.2817	0.3146	0.381092		599	D	0.35	0.219	0.278879	0.388627	0.071963	0.1611	0.1732	0.234681
600	Q	0.291	0.134	0.464429	0.418092	0.667141	0.3087	0.3399	0.414877		600	L	0.415	0.22	0.298323	0.405586	0.060419	0.1554	0.1766	0.247333
601	R	0.329	0.152	0.476747	0.423997	0.706973	0.3631	0.363	0.443803		601	I	0.487	0.217	0.334606	0.425003	0.056183	0.1349	0.1532	0.25827
602	R	0.33	0.15	0.477091	0.43063	0.7283	0.4441	0.4203	0.471737		602	K	0.44	0.237	0.347161	0.446054	0.117127	0.1702	0.2292	0.28382
603	A	0.31	0.145	0.482356	0.437813	0.749632	0.433	0.4245	0.472884		603	L	0.385	0.208	0.397801	0.467756	0.225033	0.2575	0.3146	0.322241
604	T	0.296	0.123	0.488776	0.445086	0.824355	0.5098	0.4967	0.510119		604	A	0.319	0.158	0.42898	0.488541	0.335344	0.3053	0.363	0.342595
605	R	0.305	0.102	0.489242	0.45307	0.899084	0.5254	0.5173	0.531516		605	G	0.308	0.139	0.471568	0.50694	0.429591	0.3019	0.3762	0.361886
606	R	0.334	0.105	0.501408	0.459719	0.95426	0.5055	0.5173	0.545365		606	V	0.323	0.131	0.486317	0.524679	0.493836	0.2752	0.3096	0.363376
607	V	0.346	0.111	0.515003	0.463884	0.973259	0.6089	0.5667	0.578958		607	T	0.318	0.159	0.510157	0.541821	0.601461	0.374	0.3885	0.413277
608	M	0.381	0.133	0.543932	0.465574	0.998381	0.6089	0.5331	0.588481		608	L	0.351	0.177	0.558998	0.558641	0.703513	0.3983	0.4282	0.453665
609	G	0.431	0.145	0.581854	0.467319	0.998907	0.6906	0.6255	0.63253		609	G	0.386	0.18	0.575687	0.573338	0.791329	0.3426	0.4379	0.469551
610	A	0.523	0.173	0.630973	0.471142	0.999133	0.6661	0.6174	0.651291		610	Q	0.452	0.167	0.592008	0.586388	0.88275	0.3286	0.4245	0.490464
611	T	0.509	0.174	0.677293	0.476409	0.998968	0.662	0.6035	0.654528		611	R	0.531	0.151	0.615715	0.598837	0.918093	0.3983	0.4149	0.518264
612	K	0.459	0.143	0.716926	0.484714	0.994308	0.662	0.5623	0.646541		612	R	0.559	0.133	0.637698	0.610118	0.912371	0.4652	0.4879	0.543612
613	E	0.458	0.117	0.736074	0.494191	0.905336	0.662	0.5412	0.6328		613	A	0.58	0.099	0.647738	0.619645	0.912791	0.4725	0.5043	0.547996
614	K	0.435	0.127	0.729392	0.50408	0.79921	0.6851	0.5623	0.61918		614	Q	0.623	0.092	0.65913	0.627838	0.92928	0.5419	0.5667	0.577121
615	D	0.413	0.142	0.74166	0.512525	0.693159	0.6043	0.5583	0.587157		615	A	0.663	0.083	0.67729	0.637153	0.97586	0.5807	0.5802	0.5996
616	K	0.366	0.139	0.754384	0.520834	0.58595	0.5456	0.5374	0.551695		616	R	0.697	0.063	0.704019	0.644737	0.976946	0.5707	0.5846	0.605857
617	A	0.341	0.161	0.729477	0.527494	0.475878	0.4685	0.4749	0.502875		617	R	0.715	0.058	0.711073	0.649492	0.978153	0.6531	0.6412	0.629431
618	P	0.289	0.123	0.70913	0.530696	0.36715	0.5342	0.4918	0.486996		618	Q	0.759	0.061	0.712878	0.650945	0.987249	0.6482	0.6442	0.637639
619	T	0.271	0.101	0.698652	0.528701	0.256632	0.4901	0.4458	0.448481		619	T	0.801	0.042	0.705841	0.652053	0.992615	0.7331	0.6944	0.660144
620	K	0.249	0.094	0.661928	0.52198	0.145752	0.4119	0.46	0.408427		620	I	0.843	0.053	0.700902	0.653188	0.992924	0.7718	0.6944	0.672745
621	A	0.268	0.099	0.606023	0.512778	0.039328	0.4409	0.4379	0.384155		621	R	0.818	0.086	0.706358	0.653354	0.999177	0.7718	0.6906	0.675041
622	T	0.255	0.102	0.561444	0.501705	0.017213	0.4369	0.3806	0.35881		622	H	0.834	0.094	0.722337	0.653166	0.999279	0.7595	0.7275	0.684255
623	T	0.263	0.102	0.537226	0.490731	0.012266	0.3667	0.3717	0.34027		623	S	0.878	0.078	0.746778	0.652917	0.998945	0.7415	0.7111	0.686749
624	T	0.295	0.087	0.532401	0.481119	0.007239	0.2817	0.3491	0.324427		624	T	0.869	0.091	0.764138	0.652658	0.998832	0.7718	0.7317	0.697018
625	K	0.304	0.075	0.524222	0.473622	0.003353	0.2884	0.2865	0.31335		625	R	0.876	0.09	0.77716	0.65411	0.998631	0.7672	0.7079	0.695857
626	L	0.292	0.085	0.495969	0.468738	0.002612	0.2884	0.2255	0.295537		626	E	0.866	0.1	0.790236	0.656623	0.998367	0.7951	0.7275	0.704832
627	V	0.222	0.081	0.502725	0.464608	0.00087	0.3053	0.2292	0.28745		627	K	0.844	0.111	0.786192	0.659079	0.998286	0.7881	0.7111	0.69968
628	Y	0.212	0.089	0.466356	0.460834	0.000821	0.2715	0.2558	0.277885		628	D	0.801	0.134	0.782825	0.656965	0.989447	0.725	0.6944	0.683377
629	Q	0.183	0.085	0.480895	0.457126	0.00103	0.247	0.2255	0.265759		629	R	0.721	0.174	0.781005	0.65085	0.981308	0.662	0.6827	0.664695
630	I	0.174	0.077	0.493153	0.455793	0.001377	0.2399	0.1766	0.256804		630	G	0.656	0.214	0.77268	0.641991	0.920571	0.5665	0.6442	0.630849
631	F	0.167	0.056	0.467188	0.458328	0.002616	0.1823	0.1844	0.243639		631	P	0.589	0.216	0.754082	0.633138	0.892131	0.662	0.665	0.630193
632	D	0.173	0.051	0.455423	0.463577	0.003363	0.2002	0.1958	0.24856		632	T	0.583	0.216	0.739391	0.623402	0.790503	0.5951	0.6035	0.592985
633	T	0.201	0.055	0.455446	0.47129	0.004905	0.1969	0.1495	0.246507		633	K	0.551	0.206	0.721852	0.611387	0.679617	0.5055	0.6035	0.554122
634	F	0.277	0.087	0.484573	0.480166	0.00847	0.2002	0.1602	0.268435		634	A	0.583	0.216	0.696117	0.597376	0.568797	0.5139	0.5549	0.53287
635	F	0.385	0.131	0.50703	0.491429	0.013475	0.2064	0.1566	0.293322		635	T	0.573	0.212	0.674386	0.581753	0.458001	0.5139	0.5043	0.502477
636	S	0.376	0.126	0.536712	0.502909	0.018288	0.2064	0.1635	0.300635		636	T	0.596	0.205	0.661216	0.565984	0.347146	0.4409	0.4825	0.471249
637	E	0.391	0.127	0.558742	0.516639	0.024685	0.268	0.208	0.327844		637	T	0.611	0.176	0.664372	0.549566	0.244961	0.3599	0.4749	0.4401
638	Q	0.419	0.136	0.595361	0.532162	0.030935	0.3215	0.2483	0.357876		638	K	0.626	0.151	0.65384	0.53327	0.142065	0.3529	0.4116	0.410096
639	I	0.476	0.143	0.626987	0.549352	0.036888	0.374	0.3146	0.396305		639	L	0.573	0.127	0.642687	0.518486	0.091962	0.3494	0.3535	0.379434
640	E	0.476	0.132	0.651776	0.565909	0.060273	0.3494	0.2963	0.399943		640	V	0.452	0.125	0.631777	0.505535	0.009563	0.3631	0.3263	0.344754
641	K	0.552	0.173	0.672496	0.580772	0.169025	0.3983	0.3146	0.447865		641	Y	0.448	0.112	0.598023	0.494545	0.000975	0.3117	0.3184	0.326235
642	Y	0.546	0.189	0.690775	0.593551	0.278188	0.4831	0.3578	0.491569		642	Q	0.397	0.086	0.567999	0.485042	0.001266	0.2849	0.2786	0.300115
643	D	0.523	0.175	0.706289	0.602797	0.385322	0.4801	0.3456	0.507185		643	I	0.429	0.102	0.554008	0.478965	0.001594	0.2817	0.2255	0.29611
644	K	0.547	0.157	0.712266	0.609594	0.491079	0.4831	0.3456	0.53144		644	F	0.476	0.121	0.530695	0.476519	0.00246	0.2951	0.2292	0.304425
645	E	0.589	0.148	0.723036	0.615609	0.596979	0.4541	0.3992	0.562987		645	D	0.444	0.116	0.518388	0.477161	0.003901	0.3149	0.2333	0.301093
646	D	0.666	0.164	0.730523	0.622073	0.700925	0.5382	0.4556	0.618887		646	T	0.448	0.112	0.540134	0.480148	0.004913	0.3117	0.2432	0.305728
647	K	0.615	0.192	0.741981	0.628856	0.805429	0.4901	0.2602	0.590261		647	F	0.515	0.124	0.541954	0.486364	0.009883	0.3149	0.2531	0.320743
648	E	0.594	0.186	0.737357	0.636517	0.90677	0.3774	0.2558	0.584641		648	F	0.515	0.111	0.551955	0.496842	0.060995	0.3182	0.2483	0.328899
649	N	0.62	0.172	0.741532	0.646045	0.992232	0.374	0.2041	0.596318		649	A	0.448	0.09	0.584041	0.509179	0.10988	0.3215	0.2602	0.331829
650	A	0.611	0.183	0.727651	0.657727	0.992697	0.384	0.1041	0.579529		650	E	0.424	0.091	0.611116	0.522311	0.124614	0.3807	0.3146	0.35262
651	M	0.602	0.195	0.702987	0.671735	0.979283	0.2783	0.0991	0.555567		651	Q	0.491	0.069	0.650867	0.534266	0.149057	0.4292	0.3491	0.381784
652	K	0.569	0.223	0.686653	0.688389	0.965892	0.2918	0.0813	0.547172		652	I	0.577	0.102	0.67493	0.546595	0.190888	0.4864	0.4078	0.426516
653	R	0.538	0.231	0.655483	0.707092	0.945775	0.3704	0.0387	0.542575		653	E	0.575	0.108	0.698981	0.559031	0.256762	0.4017	0.3847	0.426311
654	R	0.484	0.249	0.640267	0.726642	0.904982	0.3948	0.0376	0.531382		654	K	0.618	0.133	0.71514	0.572034	0.36411	0.4476	0.4037	0.464798
655	R	0.439	0.236	0.631158	0.746294	0.853327	0.4051	0.0395	0.519063		655	D	0.619	0.142	0.728278	0.58465	0.473682	0.5254	0.3885	0.494501
656	C	0.425	0.225	0.619383	0.767164	0.772701	0.2918	0.0455	0.486925		656	D	0.652	0.147	0.740577	0.59487	0.579323	0.5211	0.3806	0.516496
657	G	0.312	0.135	0.69076	0.788591	0.760457	0.2849	0.0414	0.479685		657	R	0.683	0.14	0.746034	0.603364	0.638852	0.5211	0.3717	0.52915
658	V	0.248	0.096	0.712493	0.809987	0.745313	0.2849	0.009	0.468282		658	E	0.719	0.131	0.755879	0.610888	0.700475	0.4766	0.4149	0.544106
659	C	0.2	0.072	0.766967	0.829494	0.645449	0.1759	0.0086	0.437735		659	D	0.784	0.118	0.765936	0.619959	0.795782	0.5577	0.46	0.585911
660	E	0.178	0.069	0.726976	0.847012	0.555067	0.1611	0.009	0.412859		660	K	0.727	0.146	0.77633	0.629753	0.881701	0.5254	0.2865	0.567526
661	V	0.184	0.08	0.795729	0.861905	0.458427	0.1611	0.0013	0.41041		661	E	0.671	0.147	0.774482	0.640529	0.921943	0.4051	0.282	0.548865
662	C	0.213	0.089	0.832363	0.873164	0.36754	0.0967	0.0026	0.397561		662	N	0.66	0.157	0.770607	0.651824	0.939929	0.3983	0.2255	0.543309
663	Q	0.28	0.105	0.845935	0.881166	0.29744	0.0967	0.0021	0.400557		663	A	0.6	0.143	0.751854	0.664459	0.918158	0.4087	0.115	0.514453
664	Q	0.376	0.153	0.858392	0.886482	0.238616	0.0985	0.0004	0.409732		664	F	0.583	0.183	0.718728	0.679051	0.883894	0.2951	0.1088	0.493082
665	P	0.432	0.186	0.873488	0.891025	0.208265	0.0909	0.0004	0.416013		665	K	0.548	0.219	0.693295	0.695284	0.849615	0.3053	0.0935	0.486285
666	E	0.502	0.172	0.882543	0.894343	0.112912	0.069	0.0004	0.4102		666	R	0.505	0.226	0.66369	0.713307	0.803025	0.3087	0.0274	0.463875
667	C	0.545	0.157	0.875944	0.896952	0.018044	0.1229	0.001	0.409973		667	R	0.431	0.254	0.661042	0.732663	0.730388	0.3321	0.0274	0.452656
668	G	0.578	0.188	0.870231	0.898214	0.008008	0.0765	0.0008	0.405292		668	R	0.355	0.206	0.664466	0.75275	0.640471	0.3356	0.0279	0.426027
669	K	0.577	0.174	0.85827	0.898595	0.001256	0.0985	0.0012	0.405804		669	C	0.319	0.167	0.658092	0.774025	0.538197	0.2164	0.0316	0.386331
670	C	0.559	0.183	0.877735	0.897771	0.009264	0.1731	0.0042	0.420178		670	G	0.234	0.099	0.733481	0.795225	0.50568	0.2129	0.0304	0.372955
671	K	0.513	0.172	0.875509	0.895888	0.019239	0.1671	0.004	0.412456		671	V	0.213	0.085	0.75869	0.816509	0.515884	0.2129	0.007	0.372712
672	A	0.486	0.176	0.864242	0.893488	0.062601	0.2034	0.0053	0.419172		672	C	0.188	0.067	0.818633	0.836138	0.438971	0.1162	0.0069	0.35312
673	C	0.51	0.162	0.874171	0.890819	0.130084	0.3087	0.0167	0.455079		673	E	0.18	0.068	0.83346	0.854141	0.369568	0.107	0.0069	0.345581
674	K	0.476	0.151	0.871473	0.887941	0.215431	0.2988	0.015	0.460774		674	V	0.224	0.088	0.872422	0.870172	0.293907	0.107	0.0009	0.350914
675	D	0.466	0.147	0.867523	0.884731	0.280832	0.2884	0.0157	0.467198		675	C	0.297	0.093	0.895692	0.883453	0.229689	0.0835	0.0021	0.354919
676	M	0.504	0.154	0.865537	0.880645	0.29452	0.2645	0.0137	0.470484		676	Q	0.383	0.118	0.906328	0.894414	0.191713	0.0835	0.0015	0.368351
677	V	0.51	0.156	0.863292	0.876677	0.371476	0.2399	0.0131	0.479074		677	Q	0.478	0.175	0.918976	0.902835	0.171236	0.0835	0.0004	0.389992
678	K	0.502	0.146	0.857852	0.872668	0.46622	0.247	0.0621	0.501307		678	P	0.526	0.176	0.927505	0.910161	0.162802	0.078	0.0004	0.397267
679	F	0.544	0.121	0.855199	0.868967	0.563136	0.1942	0.0567	0.5137		679	E	0.587	0.196	0.934015	0.915976	0.112912	0.0592	0.0005	0.4008
680	G	0.517	0.117	0.855776	0.864919	0.658726	0.1942	0.02	0.518437		680	C	0.604	0.216	0.937174	0.921268	0.018044	0.1137	0.0013	0.401641
681	G	0.56	0.138	0.854293	0.860638	0.708632	0.3019	0.0771	0.560427		681	G	0.625	0.218	0.937467	0.925664	0.008026	0.0719	0.0009	0.398137
682	T	0.569	0.162	0.849372	0.856752	0.726089	0.3087	0.066	0.562652		682	K	0.633	0.203	0.939048	0.929502	0.001309	0.0929	0.0015	0.400037
683	G	0.594	0.161	0.847393	0.853408	0.721751	0.2224	0.0789	0.552975		683	C	0.606	0.184	0.945092	0.932359	0.011146	0.1702	0.0055	0.407757
684	R	0.595	0.166	0.847094	0.851125	0.73954	0.3599	0.27	0.610443		684	K	0.542	0.159	0.945804	0.934187	0.023157	0.1643	0.0055	0.396278
685	S	0.625	0.167	0.846522	0.849834	0.732969	0.374	0.1456	0.595654		685	A	0.524	0.146	0.94451	0.935061	0.070573	0.2002	0.0067	0.403863
686	K	0.596	0.182	0.84894	0.848441	0.764421	0.3149	0.1732	0.590984		686	C	0.542	0.159	0.944657	0.935361	0.143522	0.3087	0.0259	0.43702
687	Q	0.631	0.153	0.848416	0.846205	0.774894	0.3117	0.1805	0.598786		687	K	0.508	0.176	0.945383	0.93561	0.232702	0.3019	0.0231	0.446099
688	A	0.668	0.137	0.848975	0.842992	0.774185	0.3117	0.1844	0.605042		688	D	0.514	0.167	0.946418	0.93563	0.303709	0.2884	0.0226	0.453965
689	C	0.653	0.142	0.853373	0.839988	0.778294	0.3117	0.1732	0.601592		689	M	0.545	0.177	0.946923	0.935174	0.327907	0.268	0.0194	0.459915
690	L	0.618	0.137	0.854478	0.837597	0.795716	0.3983	0.208	0.618682		690	V	0.545	0.176	0.946902	0.934497	0.344574	0.247	0.0194	0.459053
691	K	0.631	0.122	0.8481	0.836233	0.819282	0.3807	0.2209	0.622702		691	K	0.541	0.157	0.944441	0.934115	0.392519	0.2541	0.0858	0.472711
692	R	0.688	0.1	0.850017	0.836008	0.845123	0.3872	0.2385	0.640808		692	F	0.581	0.143	0.945226	0.934051	0.489079	0.2609	0.0789	0.490308
693	R	0.719	0.106	0.855203	0.837196	0.847181	0.391	0.2333	0.647147		693	G	0.559	0.16	0.947448	0.934002	0.584107	0.2715	0.0297	0.497965
694	C	0.74	0.089	0.857005	0.839133	0.924715	0.3983	0.2483	0.667909		694	G	0.579	0.164	0.948223	0.933408	0.605055	0.384	0.1456	0.537041
695	P	0.706	0.094	0.865801	0.840742	0.896715	0.4051	0.2531	0.661243		695	S	0.561	0.178	0.948143	0.932702	0.558161	0.391	0.1495	0.531215
696	N	0.74	0.088	0.871976	0.841497	0.883887	0.4119	0.2432	0.66541		696	G	0.574	0.179	0.949581	0.932039	0.495056	0.2988	0.1732	0.514525
697	L	0.748	0.091	0.880091	0.841466	0.880194	0.3983	0.2531	0.666859		697	R	0.587	0.161	0.9515	0.932086	0.455397	0.4409	0.4116	0.562783
698	A	0.734	0.099	0.888904	0.841346	0.861445	0.3948	0.2385	0.659833		698	S	0.631	0.134	0.953755	0.932525	0.446192	0.4541	0.2786	0.547167
699	V	0.755	0.083	0.895303	0.84173	0.856981	0.4186	0.2483	0.669319		699	K	0.676	0.129	0.955704	0.932913	0.524196	0.4409	0.3096	0.566902
700	K	0.733	0.096	0.899388	0.842355	0.859011	0.5342	0.4078	0.712626		700	Q	0.755	0.106	0.956599	0.932623	0.578113	0.433	0.3146	0.582276
701	E	0.737	0.091	0.90556	0.843054	0.863136	0.5456	0.4458	0.723358		701	A	0.797	0.081	0.957166	0.931936	0.572662	0.4619	0.3456	0.592466
702	A	0.775	0.084	0.909364	0.843635	0.888835	0.5493	0.4651	0.738539		702	C	0.804	0.073	0.958517	0.931277	0.568795	0.4619	0.3359	0.590484
703	D	0.784	0.085	0.91383	0.844604	0.915139	0.562	0.4333	0.742146		703	Q	0.757	0.084	0.959077	0.930993	0.603085	0.5493	0.3939	0.611051
704	D	0.801	0.078	0.918232	0.846475	0.945723	0.5382	0.4379	0.747922		704	E	0.79	0.084	0.959127	0.931235	0.67034	0.5342	0.4037	0.624657
705	D	0.797	0.075	0.922877	0.849573	0.964196	0.708	0.5667	0.801391		705	R	0.824	0.071	0.960167	0.931637	0.737667	0.5382	0.4203	0.640424
706	E	0.791	0.089	0.926945	0.853422	0.973887	0.6661	0.5296	0.790159		706	R	0.827	0.074	0.961598	0.93244	0.798411	0.5419	0.3992	0.647793
707	E	0.805	0.092	0.930263	0.858181	0.993959	0.6948	0.5623	0.807417		707	C	0.838	0.084	0.962333	0.932898	0.873434	0.5456	0.4149	0.664452
708	A	0.833	0.092	0.936288	0.862937	0.998412	0.7505	0.6124	0.832256		708	P	0.798	0.09	0.963827	0.932826	0.870637	0.5493	0.4282	0.661827
709	D	0.822	0.101	0.940783	0.86776	0.99864	0.7595	0.6557	0.84073		709	N	0.815	0.083	0.964893	0.931633	0.873619	0.5533	0.4245	0.663706
710	D	0.825	0.105	0.945162	0.871932	0.997703	0.7369	0.6827	0.843233		710	M	0.837	0.079	0.96636	0.929805	0.876618	0.5139	0.4333	0.662283
711	D	0.829	0.106	0.949628	0.875857	0.986402	0.7415	0.6789	0.843548		711	A	0.859	0.063	0.968009	0.927757	0.86403	0.5098	0.4203	0.658842
712	V	0.846	0.096	0.95464	0.879513	0.93615	0.7415	0.6412	0.833167		712	M	0.886	0.061	0.969104	0.926062	0.86628	0.5342	0.4149	0.665364
713	S	0.839	0.106	0.957425	0.88219	0.909073	0.7629	0.6681	0.836448		713	K	0.872	0.073	0.969754	0.924477	0.883283	0.6851	0.5711	0.711245
714	E	0.83	0.111	0.959106	0.883322	0.891888	0.7459	0.6827	0.832153		714	E	0.882	0.074	0.970645	0.923184	0.900787	0.6043	0.5623	0.702459
715	M	0.848	0.103	0.958488	0.883198	0.875524	0.7289	0.6944	0.831418		715	A	0.893	0.079	0.970681	0.921944	0.919574	0.6322	0.5623	0.711243
716	P	0.855	0.103	0.955909	0.883397	0.843489	0.7163	0.6827	0.822799		716	D	0.904	0.076	0.970654	0.921318	0.940463	0.6427	0.5374	0.713219
717	S	0.838	0.117	0.954402	0.884465	0.827281	0.6948	0.6827	0.813608		717	D	0.905	0.076	0.971187	0.92096	0.959517	0.6183	0.5583	0.715609
718	P	0.807	0.134	0.952009	0.886383	0.811047	0.6948	0.6789	0.805023		718	D	0.895	0.085	0.971301	0.92084	0.965386	0.7916	0.6756	0.757818
719	K	0.787	0.14	0.947442	0.888017	0.803252	0.725	0.687	0.806285		719	E	0.891	0.091	0.969667	0.920892	0.971012	0.7547	0.6474	0.749382
720	K	0.776	0.134	0.940834	0.889064	0.802737	0.708	0.7034	0.803339		720	E	0.887	0.096	0.96799	0.921368	0.991325	0.7799	0.6715	0.759298
721	L	0.806	0.12	0.937034	0.889522	0.850911	0.712	0.7111	0.817761		721	V	0.888	0.098	0.969563	0.921954	0.99654	0.7843	0.6827	0.763008
722	H	0.788	0.136	0.931618	0.889562	0.873694	0.7036	0.7111	0.816262		722	D	0.878	0.099	0.96995	0.922209	0.99647	0.7881	0.7147	0.766918
723	Q	0.78	0.146	0.925841	0.88912	0.881139	0.6851	0.7501	0.81855		723	D	0.874	0.095	0.970528	0.922047	0.993829	0.7799	0.7232	0.765501
724	G	0.773	0.155	0.921282	0.886814	0.886685	0.6851	0.7501	0.817163		724	N	0.882	0.086	0.970231	0.92205	0.976836	0.7843	0.7192	0.762945
725	K	0.764	0.164	0.912962	0.882523	0.90412	0.5758	0.7111	0.791751		725	I	0.887	0.083	0.971509	0.922679	0.922141	0.7881	0.7079	0.754618
726	K	0.761	0.17	0.90425	0.876292	0.914874	0.5296	0.7192	0.784203		726	P	0.872	0.096	0.971177	0.923251	0.854253	0.8013	0.7342	0.750312
727	K	0.77	0.18	0.893647	0.870154	0.929553	0.4979	0.6124	0.762276		727	E	0.863	0.105	0.9712	0.923269	0.825561	0.7916	0.7418	0.745919
728	K	0.783	0.162	0.882932	0.864085	0.934938	0.5055	0.5623	0.755459		728	M	0.874	0.099	0.968891	0.92284	0.801778	0.7755	0.7418	0.740544
729	Q	0.794	0.155	0.872288	0.85733	0.943721	0.5055	0.5374	0.751707		729	P	0.877	0.098	0.967512	0.922808	0.784839	0.7595	0.7317	0.73448
730	N	0.77	0.18	0.859835	0.847647	0.931967	0.4901	0.5514	0.741825		730	S	0.87	0.105	0.966062	0.921138	0.782443	0.7415	0.7317	0.73112
731	K	0.757	0.18	0.840769	0.83567	0.915552	0.4901	0.59	0.738182		731	P	0.846	0.126	0.964503	0.917504	0.779979	0.7459	0.7317	0.730227
732	D	0.741	0.191	0.813138	0.821376	0.905748	0.4901	0.6124	0.730627		732	K	0.839	0.129	0.960484	0.911532	0.781067	0.7951	0.754	0.738598
733	R	0.706	0.201	0.787461	0.805237	0.91617	0.5017	0.5992	0.719295		733	K	0.838	0.122	0.954514	0.905559	0.79383	0.7799	0.7644	0.736886
734	I	0.672	0.207	0.754739	0.786808	0.927314	0.5017	0.5173	0.69331		734	M	0.864	0.105	0.948895	0.899587	0.848547	0.7843	0.7644	0.744961
735	S	0.611	0.176	0.708034	0.767314	0.893586	0.5139	0.5008	0.665772		735	H	0.841	0.13	0.941234	0.893615	0.916257	0.7718	0.7605	0.750629
736	W	0.592	0.172	0.655869	0.74842	0.799793	0.5211	0.5043	0.636914		736	Q	0.827	0.146	0.933239	0.887642	0.944309	0.7672	0.7912	0.756656
737	L	0.567	0.132	0.632613	0.730185	0.708898	0.5296	0.5173	0.614266		737	G	0.831	0.144	0.925791	0.88167	0.967913	0.7331	0.7817	0.752168
738	G	0.632	0.158	0.591382	0.713121	0.617689	0.4507	0.5229	0.587965		738	K	0.828	0.146	0.912618	0.875697	0.970666	0.6375	0.7458	0.730897
739	Q	0.675	0.142	0.587634	0.697686	0.525811	0.3774	0.5173	0.563472		739	K	0.824	0.141	0.898291	0.869725	0.964937	0.6043	0.754	0.722322
740	P	0.598	0.14	0.593751	0.683849	0.435844	0.3774	0.4379	0.521124		740	K	0.82	0.146	0.883528	0.863752	0.962621	0.562	0.6715	0.701343
741	M	0.585	0.162	0.586618	0.672972	0.344748	0.3631	0.363	0.485906		741	K	0.822	0.139	0.869657	0.85778	0.953535	0.5758	0.6293	0.692439
742	K	0.527	0.19	0.589242	0.663643	0.235399	0.3249	0.3717	0.451981		742	Q	0.815	0.149	0.856023	0.851807	0.949887	0.5211	0.6035	0.678045
743	I	0.484	0.207	0.597589	0.655636	0.142187	0.3149	0.3491	0.423902		743	N	0.787	0.164	0.839949	0.845835	0.933964	0.4831	0.59	0.663407
744	E	0.458	0.229	0.588985	0.645594	0.084524	0.2575	0.2913	0.387651		744	K	0.775	0.188	0.815691	0.839862	0.918185	0.4831	0.5762	0.656577
745	E	0.411	0.241	0.574002	0.633369	0.082544	0.3249	0.3399	0.394286		745	N	0.747	0.207	0.777781	0.83389	0.902972	0.5055	0.5412	0.645049
746	N	0.343	0.2	0.559062	0.618637	0.076449	0.3356	0.2558	0.364758		746	R	0.725	0.235	0.744018	0.827917	0.887984	0.5139	0.5296	0.637631
747	R	0.292	0.175	0.528195	0.601904	0.066573	0.4186	0.3578	0.377512		747	I	0.697	0.24	0.703569	0.821945	0.894205	0.5017	0.4967	0.62216
748	T	0.26	0.139	0.482992	0.584139	0.067204	0.4541	0.4078	0.376039		748	S	0.64	0.207	0.653959	0.815972	0.829726	0.4979	0.4825	0.58958
749	Y	0.246	0.117	0.447276	0.564458	0.089731	0.3948	0.4116	0.358978		749	W	0.626	0.211	0.597806	0.804497	0.739003	0.4979	0.4825	0.565529
750	Y	0.253	0.135	0.411281	0.5426	0.114229	0.4017	0.3668	0.348268		750	V	0.588	0.209	0.578377	0.787518	0.703368	0.5055	0.4825	0.550609
751	Q	0.252	0.144	0.39516	0.519256	0.126383	0.3286	0.2602	0.3136		751	G	0.634	0.251	0.545057	0.765036	0.664971	0.4292	0.4781	0.538195
752	K	0.299	0.153	0.399953	0.497081	0.124149	0.3529	0.2865	0.326597		752	E	0.657	0.227	0.543351	0.742554	0.631632	0.3599	0.4781	0.519934
753	V	0.357	0.193	0.400971	0.477	0.125733	0.3704	0.2255	0.326101		753	A	0.632	0.193	0.562055	0.720072	0.55309	0.3426	0.3992	0.486002
754	S	0.375	0.21	0.385776	0.458209	0.114838	0.3321	0.2913	0.326204		754	V	0.603	0.174	0.565693	0.69759	0.474548	0.3321	0.3263	0.453319
755	I	0.395	0.228	0.385405	0.441115	0.105961	0.2783	0.3146	0.320064		755	K	0.527	0.125	0.581192	0.675108	0.392461	0.2988	0.3146	0.416309
756	D	0.384	0.231	0.400139	0.426293	0.139807	0.2715	0.27	0.31529		756	T	0.527	0.151	0.59004	0.652626	0.291719	0.1791	0.2963	0.383969
757	E	0.339	0.227	0.382014	0.413691	0.214926	0.2193	0.208	0.296155		757	D	0.547	0.174	0.585819	0.630144	0.25863	0.1323	0.2292	0.365299
758	E	0.3	0.196	0.378641	0.40157	0.276462	0.1643	0.2167	0.289612		758	G	0.528	0.21	0.569579	0.607662	0.247973	0.1852	0.1998	0.364031
759	M	0.262	0.138	0.368387	0.38933	0.345201	0.1914	0.1766	0.28882		759	K	0.492	0.217	0.55213	0.58518	0.185217	0.1702	0.1349	0.333804
760	L	0.201	0.097	0.316908	0.377151	0.43299	0.2783	0.1698	0.296025		760	K	0.429	0.216	0.53934	0.562698	0.123458	0.2399	0.1958	0.329457
761	E	0.161	0.079	0.282721	0.366116	0.515266	0.3704	0.2531	0.324767		761	S	0.351	0.193	0.510877	0.540216	0.06461	0.2817	0.1958	0.305315
762	V	0.137	0.066	0.264132	0.355719	0.603859	0.3599	0.2558	0.329402		762	Y	0.292	0.187	0.469998	0.517734	0.048828	0.2224	0.1998	0.276823
763	G	0.123	0.054	0.228898	0.346444	0.695363	0.3667	0.2786	0.339834		763	Y	0.236	0.169	0.423999	0.493986	0.034346	0.2292	0.1998	0.25519
764	D	0.106	0.039	0.200152	0.338289	0.749791	0.4051	0.3359	0.355872		764	K	0.177	0.129	0.374608	0.469634	0.021627	0.2034	0.1566	0.218838
765	C	0.083	0.025	0.214765	0.332292	0.743752	0.4369	0.3359	0.357768		765	K	0.162	0.11	0.326565	0.445455	0.019583	0.247	0.1958	0.2152
766	V	0.074	0.018	0.235562	0.326825	0.696441	0.4369	0.4037	0.362238		766	V	0.179	0.115	0.298512	0.422841	0.015319	0.2645	0.1456	0.205825
767	S	0.088	0.021	0.272798	0.320219	0.662947	0.346	0.4116	0.350261		767	C	0.201	0.128	0.261428	0.401795	0.011498	0.1671	0.1532	0.189146
768	V	0.145	0.047	0.330623	0.312427	0.587651	0.2752	0.3184	0.328217		768	I	0.191	0.119	0.23401	0.383488	0.009744	0.1275	0.1602	0.174992
769	I	0.211	0.08	0.403491	0.303464	0.510724	0.2436	0.2167	0.31483		769	D	0.176	0.1	0.206244	0.368435	0.008744	0.1298	0.1117	0.157275
770	P	0.215	0.081	0.45502	0.2925	0.437913	0.2609	0.1732	0.305756		770	A	0.153	0.079	0.199014	0.356096	0.033618	0.1048	0.0813	0.143833
771	D	0.222	0.086	0.509072	0.279114	0.343248	0.2715	0.2122	0.306189		771	E	0.136	0.063	0.203192	0.34419	0.06463	0.0749	0.0858	0.138816
772	D	0.233	0.089	0.555829	0.262371	0.250767	0.2609	0.1844	0.291211		772	T	0.146	0.077	0.208901	0.331579	0.097409	0.0888	0.0607	0.144341
773	S	0.237	0.095	0.548323	0.244019	0.206306	0.2849	0.1878	0.284725		773	L	0.135	0.068	0.208239	0.318349	0.148475	0.1501	0.0587	0.155266
774	S	0.223	0.083	0.511632	0.22423	0.183391	0.2224	0.1805	0.257526		774	E	0.105	0.051	0.204639	0.305988	0.230193	0.2292	0.1041	0.175731
775	K	0.173	0.058	0.492289	0.206255	0.163007	0.1424	0.138	0.219159		775	V	0.099	0.044	0.200457	0.295352	0.326469	0.2364	0.115	0.188097
776	P	0.121	0.044	0.423859	0.190913	0.132785	0.2436	0.1178	0.204993		776	G	0.107	0.05	0.194858	0.287154	0.412662	0.2399	0.1292	0.202968
777	L	0.103	0.044	0.320489	0.178387	0.127066	0.3019	0.1088	0.18994		777	D	0.114	0.048	0.191208	0.281712	0.467545	0.2783	0.1667	0.221066
778	Y	0.092	0.041	0.253878	0.167454	0.108148	0.2918	0.1205	0.172297		778	C	0.102	0.047	0.208857	0.278973	0.499065	0.4256	0.2333	0.256399
779	L	0.081	0.034	0.190012	0.156988	0.089303	0.3494	0.1602	0.17115		779	V	0.091	0.033	0.233947	0.277538	0.505057	0.422	0.2963	0.265549
780	A	0.068	0.022	0.12484	0.148584	0.081742	0.4149	0.2167	0.175794		780	S	0.114	0.047	0.277408	0.275619	0.524264	0.3321	0.3184	0.269827
781	R	0.066	0.022	0.093038	0.1433	0.080196	0.3983	0.1921	0.162156		781	V	0.207	0.081	0.335109	0.272653	0.507774	0.2918	0.27	0.280762
782	V	0.068	0.023	0.087379	0.14038	0.068562	0.3599	0.1844	0.151437		782	I	0.297	0.111	0.407212	0.268014	0.480597	0.2609	0.1766	0.285903
783	T	0.071	0.02	0.090203	0.137138	0.056851	0.3215	0.1844	0.143515		783	P	0.293	0.087	0.459671	0.259817	0.420292	0.2575	0.1266	0.271983
784	A	0.081	0.013	0.110459	0.132363	0.043532	0.2364	0.1495	0.125542		784	D	0.316	0.098	0.506687	0.248544	0.333202	0.268	0.1635	0.276276
785	L	0.093	0.011	0.162114	0.12671	0.022827	0.2399	0.1205	0.127508		785	D	0.333	0.108	0.541728	0.233664	0.248312	0.2575	0.1456	0.266829
786	W	0.1	0.016	0.202162	0.12153	0.010224	0.2258	0.0701	0.121636		786	S	0.298	0.108	0.536207	0.217768	0.205034	0.2817	0.1456	0.256044
787	E	0.095	0.02	0.264636	0.117208	0.004993	0.2002	0.0526	0.122439		787	S	0.219	0.081	0.509242	0.200979	0.183391	0.2193	0.1456	0.222645
788	D	0.095	0.022	0.335411	0.114191	0.002245	0.1823	0.0723	0.133575		788	K	0.14	0.048	0.48902	0.186303	0.169744	0.1424	0.1178	0.184752
789	K	0.088	0.025	0.395966	0.11131	0.000364	0.1731	0.115	0.14729		789	P	0.106	0.043	0.418081	0.173247	0.15399	0.2503	0.1178	0.180345
790	N	0.083	0.032	0.384011	0.108628	0.000309	0.1554	0.1178	0.141525		790	L	0.097	0.045	0.319997	0.16146	0.158177	0.3053	0.106	0.170419
791	G	0.08	0.035	0.351611	0.1066	0.000198	0.1583	0.0771	0.128968		791	Y	0.091	0.041	0.254194	0.15033	0.156209	0.3053	0.1205	0.15979
792	Q	0.069	0.032	0.298945	0.105873	0.000142	0.1643	0.0455	0.11396		792	L	0.093	0.051	0.190672	0.140579	0.15029	0.346	0.1635	0.162149
793	M	0.061	0.027	0.225316	0.106394	0.00012	0.2094	0.0526	0.109138		793	A	0.081	0.034	0.127049	0.133534	0.151097	0.4186	0.2209	0.166597
794	M	0.054	0.02	0.148253	0.107617	8.2e-05	0.2193	0.0554	0.097442		794	R	0.067	0.021	0.103377	0.129041	0.149903	0.391	0.1921	0.150489
795	F	0.047	0.018	0.113752	0.110255	7e-05	0.2399	0.0677	0.0964462		795	V	0.069	0.018	0.106092	0.125876	0.139143	0.3983	0.1844	0.148687
796	H	0.045	0.014	0.092667	0.113339	7.9e-05	0.2503	0.115	0.102731		796	T	0.073	0.019	0.118837	0.122521	0.127891	0.3566	0.1766	0.142064
797	A	0.055	0.024	0.07921	0.11691	9.9e-05	0.2715	0.1667	0.114903		797	A	0.095	0.023	0.153941	0.118275	0.108268	0.268	0.1921	0.136941
798	H	0.054	0.024	0.07172	0.120031	0.000121	0.2575	0.106	0.101562		798	L	0.117	0.024	0.218016	0.113356	0.073112	0.2645	0.1635	0.139069
799	W	0.049	0.017	0.065196	0.122809	0.00014	0.2224	0.0587	0.0863742		799	W	0.135	0.03	0.259015	0.108741	0.050632	0.2503	0.1041	0.13397
800	F	0.041	0.014	0.067852	0.124716	0.000171	0.2328	0.0621	0.0881065		800	E	0.137	0.036	0.330172	0.105211	0.028468	0.2193	0.0771	0.133322
801	C	0.046	0.019	0.084507	0.126549	0.00019	0.2224	0.0502	0.0883077		801	D	0.142	0.047	0.40944	0.10335	0.012801	0.2034	0.106	0.146284
802	A	0.06	0.024	0.099887	0.129051	0.000464	0.2292	0.049	0.0946003		802	S	0.144	0.054	0.483909	0.102684	0.00256	0.1914	0.1566	0.162165
803	G	0.077	0.029	0.127181	0.132338	0.000783	0.2399	0.0455	0.103784		803	S	0.142	0.056	0.489295	0.103481	0.002161	0.1702	0.1566	0.159962
804	T	0.106	0.037	0.149111	0.135646	0.000927	0.2064	0.0587	0.109464		804	N	0.134	0.053	0.466075	0.1065	0.001186	0.1702	0.1088	0.148537
805	D	0.152	0.057	0.183013	0.138634	0.001071	0.2436	0.0909	0.13487		805	G	0.11	0.034	0.42455	0.111275	0.000686	0.1731	0.066	0.131373
806	T	0.185	0.082	0.207385	0.14124	0.005625	0.268	0.0884	0.149275		806	Q	0.089	0.025	0.34643	0.116746	0.000563	0.2164	0.0789	0.12472
807	V	0.202	0.09	0.265967	0.143911	0.021033	0.1823	0.1088	0.154002		807	M	0.09	0.031	0.257351	0.12188	0.000528	0.2258	0.0832	0.11568
808	L	0.226	0.091	0.311048	0.147272	0.097282	0.1424	0.0789	0.16715		808	F	0.074	0.025	0.200199	0.127092	0.000504	0.247	0.1018	0.110799
809	G	0.268	0.115	0.346083	0.151211	0.15289	0.107	0.0455	0.178447		809	H	0.06	0.022	0.15176	0.132364	0.000501	0.2575	0.1602	0.112046
810	A	0.29	0.132	0.362776	0.154686	0.22653	0.1702	0.0441	0.208049		810	A	0.059	0.027	0.115934	0.138069	0.000514	0.2752	0.2167	0.118917
811	T	0.215	0.084	0.364276	0.156505	0.29974	0.268	0.0542	0.226287		811	H	0.059	0.029	0.093006	0.143976	0.000529	0.2609	0.1456	0.104573
812	S	0.156	0.045	0.324122	0.157189	0.375152	0.268	0.0991	0.229927		812	W	0.058	0.028	0.074911	0.149825	0.00054	0.2258	0.0884	0.0893537
813	D	0.116	0.034	0.28975	0.157966	0.4517	0.3019	0.1292	0.241086		813	F	0.048	0.017	0.073497	0.15497	0.000561	0.2258	0.0909	0.0872469
814	P	0.084	0.031	0.25756	0.159084	0.526049	0.3087	0.0771	0.235415		814	C	0.055	0.024	0.087794	0.159981	0.000566	0.2224	0.0771	0.0895487
815	L	0.06	0.02	0.218439	0.160424	0.604169	0.2752	0.0858	0.234005		815	A	0.08	0.039	0.10147	0.165744	0.000506	0.2224	0.0744	0.0976457
816	E	0.046	0.015	0.189592	0.161721	0.647126	0.2715	0.0813	0.232873		816	G	0.103	0.042	0.127808	0.172399	0.000806	0.247	0.0723	0.10933
817	L	0.042	0.014	0.16285	0.162657	0.621127	0.2002	0.0621	0.208489		817	T	0.136	0.052	0.14932	0.179183	0.000932	0.1702	0.0677	0.107905
818	F	0.048	0.013	0.136357	0.162714	0.605577	0.247	0.1018	0.216908		818	D	0.186	0.085	0.182724	0.185598	0.001072	0.2094	0.1041	0.136271
819	L	0.051	0.011	0.126998	0.161661	0.572006	0.2258	0.1088	0.207711		819	T	0.203	0.106	0.206691	0.191634	0.005626	0.2364	0.1041	0.150493
820	V	0.053	0.011	0.137727	0.160535	0.512351	0.1611	0.1088	0.188919		820	V	0.211	0.111	0.264852	0.19794	0.022038	0.1528	0.1292	0.155547
821	G	0.056	0.013	0.153245	0.159051	0.442721	0.1731	0.0789	0.177169		821	L	0.2	0.093	0.309768	0.205535	0.096599	0.1206	0.0935	0.159857
822	E	0.056	0.017	0.156973	0.15711	0.367	0.1702	0.0514	0.15978		822	G	0.194	0.082	0.344477	0.213988	0.143942	0.0909	0.0542	0.160501
823	C	0.057	0.016	0.172686	0.155573	0.292553	0.1643	0.049	0.148519		823	A	0.185	0.077	0.35952	0.221787	0.214034	0.1501	0.0526	0.180006
824	E	0.06	0.012	0.201158	0.155886	0.209927	0.1162	0.0478	0.131828		824	T	0.145	0.053	0.360884	0.227323	0.287637	0.247	0.0643	0.197878
825	N	0.065	0.015	0.220896	0.158456	0.151571	0.0948	0.0376	0.121387		825	S	0.113	0.039	0.323919	0.231472	0.358567	0.247	0.1205	0.20478
826	M	0.067	0.021	0.228974	0.162412	0.101319	0.1007	0.0478	0.118034		826	D	0.092	0.039	0.287265	0.235957	0.431495	0.2783	0.1566	0.217231
827	Q	0.071	0.025	0.249082	0.166287	0.061252	0.0618	0.0405	0.10832		827	P	0.073	0.034	0.256029	0.241037	0.500281	0.2884	0.0965	0.21275
828	L	0.077	0.03	0.24705	0.170439	0.021195	0.0555	0.0502	0.103564		828	L	0.058	0.023	0.221432	0.246432	0.580189	0.2541	0.1088	0.213136
829	S	0.077	0.03	0.227807	0.174128	0.007378	0.0909	0.0643	0.106919		829	E	0.045	0.016	0.20126	0.251594	0.608002	0.2541	0.1088	0.212108
830	Y	0.078	0.026	0.20482	0.178339	0.001383	0.1162	0.066	0.107457		830	L	0.043	0.014	0.18157	0.256202	0.565592	0.1852	0.0884	0.190566
831	I	0.077	0.03	0.204347	0.182168	0.000549	0.1731	0.0909	0.121344		831	F	0.046	0.012	0.163525	0.259749	0.538639	0.2258	0.1349	0.19723
832	H	0.084	0.041	0.20517	0.18488	0.000619	0.1671	0.0771	0.119812		832	L	0.05	0.009	0.1612	0.26216	0.488948	0.2064	0.138	0.187958
833	S	0.087	0.039	0.214882	0.185874	0.000682	0.1702	0.0832	0.12364		833	V	0.054	0.01	0.177711	0.264042	0.425331	0.1449	0.138	0.173426
834	K	0.099	0.038	0.248119	0.185338	0.000775	0.2541	0.1416	0.154822		834	D	0.06	0.011	0.193758	0.264747	0.358517	0.1554	0.1041	0.163932
835	V	0.115	0.048	0.264868	0.184641	0.000793	0.1528	0.138	0.142684		835	E	0.064	0.01	0.196028	0.263679	0.287496	0.1501	0.0677	0.148429
836	K	0.121	0.037	0.275727	0.184067	0.000801	0.1275	0.1416	0.141783		836	C	0.066	0.011	0.210235	0.263111	0.219249	0.1449	0.0621	0.139514
837	V	0.173	0.044	0.294166	0.184239	0.000852	0.1229	0.115	0.14836		837	E	0.069	0.013	0.238198	0.264703	0.135502	0.1028	0.0607	0.126272
838	I	0.19	0.038	0.308986	0.184471	0.000924	0.1298	0.0935	0.15128		838	D	0.072	0.015	0.255313	0.270777	0.09156	0.0817	0.0464	0.118964
839	Y	0.183	0.046	0.289453	0.184289	0.00105	0.1852	0.115	0.159665		839	M	0.07	0.015	0.258444	0.278756	0.059698	0.0888	0.0567	0.1182
840	K	0.182	0.055	0.291481	0.184274	0.001215	0.1881	0.124	0.161845		840	Q	0.074	0.021	0.277943	0.286432	0.03968	0.0518	0.0478	0.114094
841	A	0.209	0.07	0.307426	0.185005	0.011726	0.2715	0.1878	0.195409		841	L	0.088	0.038	0.269119	0.293183	0.019424	0.0463	0.0567	0.115818
842	P	0.257	0.108	0.334498	0.187373	0.024628	0.3529	0.2558	0.235367		842	S	0.089	0.047	0.245564	0.297696	0.009166	0.0799	0.0723	0.120089
843	S	0.304	0.144	0.356012	0.190289	0.079986	0.384	0.2657	0.263331		843	Y	0.091	0.052	0.220475	0.300564	0.005333	0.1007	0.0723	0.120339
844	E	0.314	0.149	0.390561	0.192995	0.131686	0.4051	0.2786	0.28549		844	I	0.083	0.042	0.216689	0.300079	0.003373	0.1528	0.0991	0.128149
845	N	0.404	0.168	0.436384	0.196145	0.203336	0.4186	0.3146	0.328844		845	H	0.076	0.037	0.218713	0.297462	0.002806	0.1424	0.0789	0.121897
846	W	0.52	0.178	0.463029	0.20027	0.299904	0.4801	0.3847	0.391334		846	S	0.073	0.034	0.229177	0.293612	0.002202	0.1449	0.0832	0.12287
847	A	0.536	0.185	0.526634	0.205846	0.40175	0.4149	0.3939	0.413172		847	K	0.073	0.033	0.258502	0.288749	0.002022	0.2328	0.1416	0.147096
848	M	0.558	0.171	0.578173	0.212492	0.504706	0.494	0.4458	0.465529		848	V	0.088	0.032	0.274749	0.283548	0.001746	0.1349	0.138	0.136135
849	E	0.485	0.146	0.603166	0.218602	0.610034	0.5758	0.4458	0.489734		849	K	0.101	0.026	0.294157	0.278396	0.001374	0.1092	0.1322	0.134618
850	G	0.483	0.156	0.619563	0.224157	0.704352	0.6531	0.5514	0.539262		850	V	0.13	0.032	0.305307	0.274631	0.001292	0.1048	0.0965	0.134933
851	G	0.441	0.156	0.614156	0.230779	0.788017	0.6851	0.5667	0.554292		851	I	0.136	0.036	0.319637	0.27164	0.001379	0.1092	0.0744	0.135465
852	T	0.46	0.15	0.625129	0.241779	0.829293	0.7331	0.5711	0.576733		852	Y	0.144	0.042	0.294795	0.268726	0.001021	0.1611	0.0884	0.142863
853	D	0.485	0.187	0.642168	0.25776	0.870828	0.7036	0.5623	0.586943		853	K	0.155	0.046	0.300175	0.26536	0.001247	0.1643	0.0965	0.14694
854	P	0.469	0.179	0.6405	0.27578	0.879188	0.6991	0.5762	0.589961		854	A	0.217	0.061	0.319884	0.262767	0.012166	0.2034	0.1532	0.175631
855	E	0.434	0.15	0.663687	0.293562	0.833857	0.6806	0.5667	0.578734		855	P	0.29	0.095	0.339102	0.261467	0.028915	0.2884	0.2167	0.217083
856	T	0.443	0.17	0.670786	0.310094	0.774531	0.5533	0.5549	0.551102		856	S	0.342	0.132	0.35258	0.260962	0.082402	0.3215	0.1805	0.238849
857	T	0.434	0.152	0.662862	0.324798	0.702305	0.5533	0.6374	0.552444		857	E	0.344	0.15	0.386431	0.260945	0.132221	0.346	0.1878	0.2582
858	L	0.465	0.176	0.639479	0.337594	0.59783	0.4766	0.5992	0.519284		858	N	0.402	0.182	0.429742	0.261741	0.190922	0.3529	0.2255	0.292115
859	P	0.349	0.16	0.59138	0.347739	0.493099	0.5254	0.6035	0.48502		859	W	0.495	0.164	0.464606	0.264653	0.287244	0.3321	0.3053	0.330415
860	G	0.279	0.156	0.565542	0.355191	0.396533	0.4369	0.5473	0.430078		860	A	0.474	0.14	0.528781	0.268852	0.392444	0.2715	0.3146	0.341454
861	A	0.252	0.14	0.520512	0.359239	0.29985	0.346	0.5667	0.390717		861	M	0.441	0.123	0.566618	0.273432	0.501263	0.3426	0.3096	0.365359
862	E	0.268	0.158	0.461498	0.361061	0.206655	0.2645	0.5374	0.349852		862	E	0.367	0.114	0.579202	0.276111	0.608949	0.4149	0.3096	0.381395
863	D	0.265	0.153	0.410205	0.363667	0.126678	0.2715	0.4749	0.318658		863	G	0.371	0.122	0.566623	0.277449	0.701582	0.5176	0.4116	0.423979
864	G	0.221	0.113	0.382206	0.366873	0.075423	0.268	0.4078	0.286884		864	G	0.32	0.099	0.549894	0.280611	0.782352	0.5419	0.4282	0.428851
865	K	0.172	0.084	0.340358	0.370031	0.032873	0.2575	0.3847	0.259577		865	M	0.299	0.095	0.55515	0.288392	0.778824	0.5807	0.4781	0.439309
866	T	0.147	0.073	0.297787	0.371613	0.001942	0.1643	0.3885	0.228524		866	D	0.312	0.126	0.580576	0.301624	0.80544	0.5382	0.4703	0.447734
867	Y	0.151	0.083	0.233272	0.371981	0.000855	0.1424	0.4116	0.218518		867	P	0.318	0.144	0.59694	0.315973	0.757695	0.5456	0.4703	0.449787
868	F	0.14	0.073	0.224791	0.371108	0.000712	0.1373	0.3456	0.203252		868	E	0.327	0.132	0.643225	0.328968	0.672559	0.4369	0.4379	0.425507
869	F	0.13	0.066	0.260588	0.369759	0.000635	0.1206	0.3885	0.21168		869	S	0.301	0.129	0.662339	0.338418	0.572452	0.3249	0.4379	0.395144
870	Q	0.154	0.1	0.280083	0.368185	0.000592	0.1137	0.3578	0.212393		870	L	0.321	0.134	0.640157	0.345766	0.463908	0.3426	0.4749	0.388904
871	L	0.181	0.115	0.226103	0.366132	0.000531	0.1115	0.2786	0.193978		871	L	0.333	0.123	0.628779	0.352663	0.356076	0.384	0.4556	0.37616
872	W	0.199	0.097	0.245778	0.363747	0.000498	0.1476	0.3146	0.21187		872	E	0.253	0.084	0.571934	0.357241	0.252515	0.3529	0.442	0.330513
873	Y	0.235	0.083	0.223185	0.362258	0.000466	0.1501	0.2963	0.211218		873	G	0.232	0.102	0.552615	0.35985	0.155054	0.2399	0.4513	0.29896
874	N	0.336	0.097	0.237602	0.364436	0.000445	0.1373	0.3096	0.230897		874	D	0.222	0.113	0.501825	0.359783	0.105039	0.1643	0.4037	0.267092
875	Q	0.379	0.113	0.272029	0.368314	0.000729	0.1399	0.3399	0.249979		875	D	0.229	0.144	0.418984	0.361468	0.028577	0.1759	0.3225	0.240061
876	E	0.367	0.148	0.289356	0.373706	0.011537	0.1501	0.3456	0.256217		876	G	0.181	0.108	0.375783	0.36582	0.017597	0.2224	0.3096	0.225743
877	Y	0.357	0.189	0.355646	0.380458	0.020381	0.1643	0.3399	0.269614		877	K	0.143	0.082	0.332886	0.370845	0.006342	0.2224	0.3146	0.210296
878	A	0.317	0.153	0.410566	0.390001	0.031905	0.247	0.4116	0.301345		878	T	0.146	0.093	0.266845	0.375316	0.001148	0.1298	0.3053	0.188201
879	R	0.337	0.134	0.467136	0.400816	0.048079	0.3529	0.4781	0.347338		879	Y	0.156	0.102	0.221409	0.377425	0.000638	0.1007	0.3005	0.17981
880	F	0.433	0.144	0.510758	0.412631	0.122185	0.4652	0.5126	0.409396		880	F	0.147	0.09	0.173644	0.37839	0.000476	0.0985	0.2333	0.160187
881	E	0.404	0.149	0.559235	0.424311	0.159976	0.4652	0.4918	0.41742		881	Y	0.139	0.097	0.184113	0.378007	0.000383	0.0835	0.2748	0.165258
882	S	0.416	0.185	0.580999	0.434825	0.174453	0.5296	0.5296	0.444246		882	Q	0.114	0.073	0.206782	0.376915	0.000241	0.1399	0.3311	0.17742
883	P	0.42	0.195	0.595188	0.442119	0.17995	0.6427	0.5992	0.47986		883	L	0.136	0.069	0.221877	0.375003	0.000226	0.1229	0.2333	0.165472
884	P	0.424	0.181	0.639652	0.446974	0.21089	0.7369	0.6442	0.517103		884	W	0.205	0.069	0.221166	0.372912	0.00026	0.1399	0.2432	0.178777
885	K	0.459	0.168	0.684859	0.451427	0.237127	0.5951	0.6374	0.510819		885	Y	0.247	0.084	0.226915	0.371848	0.000297	0.1501	0.2209	0.185866
886	T	0.444	0.155	0.701597	0.455443	0.229357	0.4801	0.6124	0.48715		886	D	0.29	0.107	0.233296	0.374564	0.000359	0.1349	0.2385	0.196946
887	Q	0.372	0.169	0.703398	0.458683	0.220443	0.3948	0.5331	0.447071		887	Q	0.312	0.123	0.267539	0.37837	0.00053	0.1349	0.27	0.212334
888	P	0.308	0.12	0.734098	0.460411	0.209864	0.4801	0.5173	0.451629		888	D	0.368	0.166	0.286569	0.382654	0.00424	0.1501	0.2748	0.233195
889	T	0.306	0.101	0.689944	0.460975	0.138915	0.4149	0.4879	0.416439		889	Y	0.381	0.191	0.325381	0.387307	0.006681	0.1671	0.2602	0.245524
890	E	0.342	0.119	0.677848	0.45916	0.103119	0.346	0.4967	0.404138		890	A	0.297	0.129	0.396043	0.393653	0.010381	0.247	0.3359	0.258425
891	D	0.366	0.145	0.652687	0.457822	0.09587	0.4441	0.4879	0.417397		891	R	0.285	0.119	0.448038	0.400335	0.025756	0.3631	0.4116	0.293261
892	N	0.309	0.188	0.590863	0.458128	0.104234	0.3631	0.4149	0.373371		892	F	0.346	0.133	0.488559	0.406112	0.069063	0.4582	0.4703	0.338748
893	K	0.255	0.173	0.538971	0.462155	0.103053	0.3426	0.4116	0.35223		893	E	0.369	0.132	0.553764	0.412868	0.088487	0.4582	0.442	0.350903
894	H	0.222	0.154	0.467418	0.466452	0.096008	0.3356	0.3225	0.31833		894	S	0.404	0.187	0.587145	0.421696	0.09251	0.5254	0.5043	0.388864
895	K	0.181	0.111	0.375285	0.47006	0.130297	0.247	0.2657	0.278224		895	P	0.427	0.201	0.60531	0.429693	0.094048	0.5139	0.5802	0.407307
896	F	0.191	0.112	0.266323	0.473614	0.203335	0.2541	0.2748	0.277195		896	P	0.437	0.198	0.644784	0.435368	0.106418	0.6043	0.6374	0.43761
897	C	0.193	0.102	0.216072	0.47821	0.234516	0.2609	0.2167	0.266566		897	K	0.452	0.185	0.679014	0.437785	0.118904	0.4685	0.5514	0.413229
898	L	0.206	0.099	0.213738	0.484237	0.245801	0.2436	0.2041	0.266246		898	T	0.441	0.167	0.697768	0.438978	0.117034	0.3774	0.5253	0.394926
899	S	0.186	0.079	0.240262	0.490863	0.306765	0.2328	0.1805	0.272865		899	Q	0.367	0.163	0.705963	0.439743	0.115725	0.3087	0.4458	0.363704
900	C	0.197	0.086	0.226725	0.497193	0.311347	0.2002	0.1805	0.268827		900	P	0.293	0.101	0.714963	0.440049	0.10295	0.3872	0.4333	0.353209
901	I	0.185	0.072	0.217174	0.503135	0.309728	0.2064	0.1844	0.26764		901	T	0.281	0.076	0.664542	0.439304	0.060846	0.3356	0.3992	0.322356
902	R	0.18	0.071	0.271203	0.508469	0.340557	0.1914	0.1635	0.275855		902	E	0.279	0.1	0.627148	0.436559	0.042096	0.3149	0.4116	0.3159
903	L	0.181	0.063	0.360784	0.51349	0.386049	0.1373	0.1844	0.293837		903	D	0.256	0.128	0.595183	0.433229	0.043135	0.4149	0.4116	0.326007
904	A	0.2	0.065	0.408255	0.516632	0.432952	0.1007	0.1805	0.306507		904	N	0.218	0.163	0.534653	0.430375	0.059889	0.3321	0.3762	0.302031
905	E	0.266	0.09	0.410049	0.515866	0.448325	0.1092	0.1416	0.315173		905	K	0.181	0.126	0.482216	0.429256	0.073325	0.3087	0.3717	0.281742
906	L	0.329	0.11	0.416925	0.514399	0.501992	0.1229	0.0935	0.329786		906	F	0.163	0.1	0.424527	0.428949	0.083104	0.2988	0.2748	0.253311
907	R	0.331	0.106	0.449847	0.511109	0.579714	0.1424	0.1322	0.357712		907	K	0.126	0.057	0.359543	0.427166	0.110299	0.2364	0.2122	0.218373
908	Q	0.334	0.094	0.484066	0.505258	0.609613	0.2258	0.1998	0.39309		908	F	0.137	0.064	0.276495	0.424843	0.17012	0.2399	0.2255	0.219694
909	K	0.368	0.111	0.483647	0.494382	0.687651	0.3053	0.1766	0.419263		909	C	0.152	0.072	0.21882	0.422529	0.187342	0.2503	0.208	0.215856
910	E	0.337	0.117	0.503199	0.48064	0.769364	0.2541	0.1698	0.419017		910	V	0.164	0.08	0.194683	0.422409	0.193588	0.2292	0.1958	0.211383
911	M	0.332	0.119	0.494309	0.46755	0.801938	0.3494	0.2531	0.449716		911	S	0.154	0.072	0.228261	0.423693	0.260643	0.2193	0.1766	0.219214
912	P	0.282	0.093	0.472142	0.456437	0.811243	0.422	0.2385	0.447054		912	C	0.161	0.071	0.255409	0.425256	0.274226	0.1528	0.1766	0.216613
913	K	0.28	0.109	0.463049	0.445594	0.80992	0.4256	0.2558	0.44666		913	A	0.158	0.062	0.257311	0.42713	0.293132	0.1583	0.1805	0.219482
914	V	0.328	0.121	0.473905	0.431792	0.77497	0.4369	0.3146	0.460028		914	R	0.174	0.068	0.306152	0.428871	0.318182	0.1449	0.115	0.222158
915	L	0.316	0.112	0.462071	0.412199	0.74368	0.3872	0.3263	0.441242		915	L	0.183	0.064	0.382784	0.430797	0.372294	0.1007	0.1349	0.238354
916	E	0.276	0.106	0.428255	0.388683	0.728309	0.2951	0.2558	0.395358		916	A	0.205	0.068	0.417396	0.431423	0.429134	0.0704	0.1349	0.250893
917	Q	0.227	0.103	0.406437	0.363377	0.711194	0.3599	0.2483	0.386035		917	E	0.26	0.091	0.411739	0.428772	0.458042	0.1399	0.138	0.27535
918	I	0.187	0.086	0.374039	0.338411	0.677668	0.3599	0.1958	0.35547		918	M	0.294	0.089	0.428524	0.425717	0.526869	0.1583	0.0909	0.287616
919	E	0.143	0.05	0.34154	0.314571	0.630672	0.2817	0.1958	0.317881		919	R	0.292	0.114	0.463866	0.420922	0.610114	0.1914	0.1292	0.317357
920	E	0.144	0.044	0.322548	0.293259	0.607312	0.2918	0.2041	0.310503		920	Q	0.27	0.105	0.475666	0.413277	0.631569	0.2783	0.2041	0.339702
921	V	0.145	0.044	0.308954	0.275365	0.592558	0.2752	0.1292	0.287713		921	K	0.27	0.096	0.460714	0.400182	0.704203	0.346	0.1732	0.350043
922	D	0.145	0.058	0.275564	0.260009	0.583771	0.3182	0.1416	0.287357		922	E	0.224	0.073	0.465443	0.384954	0.758752	0.2849	0.1698	0.337264
923	G	0.134	0.052	0.250838	0.246293	0.546566	0.3019	0.115	0.265766		923	I	0.208	0.067	0.441605	0.370531	0.798653	0.374	0.2558	0.35937
924	R	0.118	0.041	0.238204	0.232307	0.525452	0.2575	0.1205	0.248661		924	P	0.171	0.056	0.407818	0.357486	0.799183	0.3983	0.1878	0.339655
925	V	0.103	0.03	0.205061	0.218656	0.486003	0.2609	0.1667	0.240053		925	R	0.202	0.068	0.37939	0.343503	0.787462	0.4017	0.208	0.341436
926	Y	0.091	0.021	0.186143	0.206313	0.426388	0.2541	0.1732	0.222857		926	V	0.231	0.073	0.375883	0.326611	0.743478	0.4149	0.2748	0.348525
927	C	0.085	0.02	0.193084	0.195432	0.375609	0.2436	0.1266	0.203221		927	L	0.217	0.09	0.369085	0.305689	0.70605	0.3774	0.2913	0.336646
928	S	0.086	0.017	0.205847	0.186046	0.339339	0.1791	0.0789	0.179205		928	E	0.204	0.097	0.361569	0.281857	0.673	0.2884	0.2209	0.303818
929	S	0.096	0.028	0.21646	0.177642	0.274434	0.2436	0.1266	0.189123		929	Q	0.183	0.08	0.386967	0.256595	0.617553	0.2575	0.1732	0.279259
930	I	0.099	0.032	0.224563	0.170792	0.20499	0.2436	0.0789	0.170308		930	L	0.169	0.066	0.397163	0.231153	0.573202	0.2609	0.124	0.260203
931	T	0.099	0.033	0.228487	0.167173	0.132775	0.2292	0.0771	0.155622		931	E	0.138	0.046	0.37804	0.206598	0.517042	0.2224	0.0744	0.226069
932	K	0.093	0.029	0.22164	0.166781	0.114096	0.2328	0.1266	0.159153		932	D	0.138	0.042	0.369882	0.184064	0.446473	0.2364	0.0789	0.213674
933	N	0.089	0.03	0.233756	0.168814	0.089966	0.1611	0.1178	0.143406		933	L	0.121	0.034	0.373111	0.16386	0.384115	0.2164	0.0587	0.193027
934	G	0.078	0.023	0.21356	0.171235	0.123242	0.1184	0.0832	0.131273		934	D	0.106	0.038	0.331466	0.146553	0.329487	0.3019	0.0991	0.193215
935	V	0.073	0.024	0.195648	0.175201	0.166423	0.1298	0.0587	0.133129		935	S	0.103	0.041	0.288639	0.132866	0.282908	0.2817	0.0771	0.172459
936	V	0.074	0.033	0.18624	0.180261	0.166018	0.1881	0.0567	0.141886		936	R	0.093	0.036	0.277013	0.122158	0.232954	0.2193	0.0813	0.151675
937	Y	0.07	0.031	0.179506	0.182972	0.163526	0.268	0.1041	0.161351		937	V	0.078	0.025	0.23545	0.112901	0.176864	0.2129	0.1205	0.137374
938	R	0.061	0.02	0.168464	0.183128	0.159125	0.3249	0.1566	0.175536		938	L	0.074	0.02	0.192543	0.104915	0.144481	0.2094	0.1178	0.123306
939	L	0.055	0.015	0.179062	0.182842	0.162322	0.2328	0.1566	0.161438		939	Y	0.07	0.016	0.181145	0.098165	0.098907	0.1969	0.0723	0.104774
940	G	0.058	0.013	0.194079	0.184684	0.16511	0.2364	0.1266	0.160812		940	Y	0.084	0.021	0.18478	0.093278	0.066298	0.1449	0.0441	0.0911937
941	D	0.059	0.014	0.198805	0.186873	0.165329	0.2129	0.124	0.157818		941	S	0.104	0.032	0.18347	0.089327	0.049029	0.2034	0.0744	0.105089
942	S	0.06	0.014	0.204976	0.188181	0.151847	0.2224	0.124	0.158567		942	A	0.113	0.041	0.18731	0.086379	0.030892	0.2034	0.0464	0.101197
943	V	0.061	0.015	0.203824	0.188897	0.081835	0.1671	0.0789	0.130259		943	T	0.11	0.045	0.195875	0.085275	0.012637	0.1942	0.0441	0.0981553
944	Y	0.066	0.018	0.197888	0.190391	0.029887	0.1501	0.0832	0.119578		944	K	0.081	0.028	0.196737	0.085778	0.012199	0.2094	0.0832	0.0994734
945	L	0.07	0.021	0.197238	0.194649	0.029703	0.1137	0.0502	0.109248		945	N	0.077	0.028	0.193743	0.088675	0.012597	0.1399	0.0771	0.088145
946	P	0.081	0.023	0.207507	0.203039	0.027631	0.1298	0.0789	0.121313		946	G	0.069	0.023	0.180739	0.092969	0.01929	0.1007	0.0502	0.0765569
947	P	0.09	0.028	0.200577	0.212994	0.027304	0.1671	0.0832	0.130196		947	I	0.06	0.022	0.166236	0.09947	0.081078	0.1162	0.035	0.0828549
948	E	0.094	0.033	0.188895	0.222117	0.02428	0.2503	0.1117	0.148549		948	L	0.055	0.021	0.152852	0.106396	0.08548	0.1731	0.0327	0.089504
949	A	0.097	0.035	0.18828	0.231278	0.022624	0.1969	0.115	0.141847		949	Y	0.05	0.014	0.139677	0.111495	0.088138	0.2436	0.0621	0.101287
950	F	0.103	0.041	0.179069	0.242273	0.022497	0.247	0.1878	0.163606		950	R	0.047	0.01	0.135168	0.115376	0.08561	0.2918	0.115	0.114279
951	T	0.106	0.044	0.182513	0.25497	0.028542	0.247	0.1349	0.158987		951	V	0.054	0.016	0.139404	0.12029	0.088467	0.2715	0.1766	0.123752
952	F	0.113	0.051	0.200861	0.267259	0.044373	0.2575	0.1266	0.168266		952	G	0.06	0.02	0.147541	0.128919	0.090589	0.2752	0.1416	0.123407
953	N	0.118	0.05	0.217362	0.277211	0.053434	0.2541	0.1292	0.174884		953	D	0.058	0.017	0.154445	0.139342	0.090757	0.2064	0.1088	0.110678
954	I	0.129	0.052	0.232094	0.285936	0.057273	0.2988	0.1921	0.199201		954	G	0.056	0.016	0.165489	0.15082	0.089356	0.2129	0.1088	0.114195
955	K	0.144	0.047	0.259032	0.295196	0.06417	0.374	0.2531	0.231583		955	V	0.064	0.019	0.16928	0.162543	0.081756	0.1583	0.0677	0.103226
956	V	0.184	0.05	0.303448	0.307581	0.072356	0.4541	0.3184	0.273314		956	Y	0.083	0.026	0.174067	0.174956	0.026719	0.1424	0.0701	0.099606
957	A	0.203	0.052	0.352454	0.323929	0.116698	0.3807	0.3096	0.281063		957	L	0.101	0.033	0.184344	0.188713	0.026629	0.0967	0.0441	0.0963551
958	S	0.225	0.066	0.41088	0.343301	0.152956	0.3704	0.3096	0.302023		958	P	0.117	0.038	0.19321	0.204438	0.02663	0.1399	0.0789	0.114011
959	P	0.266	0.081	0.486271	0.363925	0.186914	0.3704	0.2531	0.321102		959	P	0.144	0.056	0.184445	0.221416	0.026503	0.1881	0.0858	0.129466
960	V	0.3	0.118	0.565166	0.384085	0.233016	0.3983	0.2963	0.362811		960	E	0.155	0.058	0.183555	0.238331	0.024294	0.2752	0.1322	0.152369
961	K	0.313	0.122	0.60415	0.402917	0.278187	0.4256	0.3885	0.402059		961	A	0.162	0.057	0.194054	0.255854	0.023478	0.2224	0.1349	0.149955
962	R	0.329	0.136	0.628704	0.419608	0.326017	0.3566	0.3885	0.408071		962	F	0.156	0.053	0.196502	0.274669	0.030317	0.2645	0.2209	0.170841
963	P	0.318	0.12	0.65572	0.434047	0.329727	0.4725	0.4245	0.439082		963	T	0.15	0.061	0.21566	0.294515	0.047118	0.2609	0.1635	0.170385
964	K	0.241	0.067	0.641876	0.445662	0.393908	0.4685	0.3535	0.424074		964	F	0.152	0.064	0.249695	0.313548	0.126306	0.2715	0.1532	0.190036
965	K	0.179	0.053	0.649287	0.457082	0.486911	0.5456	0.4513	0.46153		965	N	0.155	0.064	0.277072	0.330085	0.198049	0.268	0.1456	0.205401
966	D	0.145	0.048	0.620768	0.466838	0.525724	0.4766	0.4458	0.446788		966	I	0.169	0.056	0.297973	0.34565	0.258043	0.3087	0.2209	0.236609
967	P	0.13	0.036	0.617518	0.475264	0.574852	0.5342	0.5173	0.474856		967	K	0.172	0.059	0.337493	0.36166	0.301935	0.3872	0.2865	0.272255
968	V	0.132	0.03	0.590794	0.482177	0.558739	0.5533	0.4879	0.467485		968	L	0.193	0.055	0.394676	0.380663	0.391707	0.4725	0.3578	0.320764
969	N	0.115	0.029	0.575604	0.486747	0.50935	0.4801	0.4918	0.4431		969	S	0.196	0.066	0.449804	0.40223	0.496974	0.3948	0.3399	0.335101
970	E	0.11	0.035	0.556385	0.488302	0.450089	0.4582	0.4749	0.422979		970	S	0.216	0.078	0.507416	0.42597	0.601138	0.3807	0.3399	0.364161
971	T	0.108	0.041	0.522643	0.486439	0.388169	0.5254	0.4781	0.418125		971	P	0.229	0.097	0.563471	0.450069	0.699929	0.3774	0.2786	0.385067
972	L	0.105	0.041	0.501616	0.484533	0.37699	0.4619	0.4879	0.40299		972	V	0.24	0.109	0.623232	0.473749	0.789536	0.4119	0.3263	0.424817
973	Y	0.106	0.046	0.480977	0.484955	0.301603	0.391	0.4918	0.376056		973	K	0.216	0.083	0.662047	0.496209	0.810523	0.4441	0.4203	0.447454
974	P	0.105	0.04	0.478726	0.486574	0.201389	0.3667	0.4116	0.341665		974	R	0.239	0.064	0.680946	0.517211	0.825056	0.374	0.4379	0.448302
975	E	0.108	0.039	0.470203	0.489506	0.11873	0.3704	0.363	0.319973		975	P	0.239	0.054	0.700812	0.536601	0.827434	0.494	0.4703	0.474592
976	H	0.111	0.036	0.478261	0.491357	0.033276	0.374	0.3668	0.309116		976	R	0.22	0.056	0.694112	0.552792	0.872007	0.4901	0.4037	0.469816
977	Y	0.116	0.038	0.470939	0.493556	0.015825	0.3774	0.3535	0.304537		977	K	0.172	0.061	0.704394	0.567301	0.887383	0.5707	0.5008	0.494797
978	R	0.122	0.035	0.478019	0.498031	0.013728	0.2918	0.3359	0.289913		978	E	0.145	0.062	0.682769	0.579256	0.833667	0.4979	0.5008	0.471627
979	K	0.135	0.042	0.496641	0.506202	0.0131	0.3529	0.3992	0.317174		979	P	0.131	0.044	0.688831	0.590257	0.785555	0.5707	0.5711	0.483063
980	Y	0.149	0.04	0.512711	0.514885	0.014855	0.3117	0.3359	0.306509		980	V	0.141	0.048	0.679349	0.599089	0.706781	0.5665	0.5173	0.465431
981	S	0.146	0.041	0.524358	0.519468	0.015237	0.3249	0.3359	0.310977		981	D	0.128	0.044	0.678611	0.604694	0.602469	0.4901	0.5126	0.437211
982	D	0.163	0.053	0.521557	0.522708	0.015089	0.3321	0.3146	0.311509		982	E	0.124	0.043	0.671083	0.606856	0.503195	0.4652	0.4879	0.414462
983	Y	0.181	0.065	0.526903	0.526191	0.015459	0.4149	0.3939	0.343059		983	D	0.119	0.043	0.64956	0.60495	0.410719	0.5382	0.4918	0.408176
984	I	0.208	0.079	0.526833	0.53282	0.024917	0.4119	0.4556	0.360012		984	L	0.115	0.036	0.629162	0.601355	0.344012	0.4685	0.5008	0.384976
985	K	0.224	0.097	0.53424	0.53932	0.034629	0.3872	0.46	0.363231		985	Y	0.117	0.047	0.609632	0.597035	0.251096	0.4017	0.5173	0.362966
986	G	0.255	0.119	0.541173	0.543897	0.045424	0.3087	0.3939	0.348016		986	P	0.124	0.05	0.597501	0.592673	0.146406	0.3704	0.4379	0.331269
987	S	0.278	0.139	0.54564	0.545681	0.110502	0.3053	0.3885	0.36227		987	E	0.129	0.043	0.580983	0.587689	0.09488	0.374	0.3885	0.314007
988	N	0.316	0.168	0.539035	0.543102	0.166035	0.374	0.3762	0.385729		988	H	0.137	0.037	0.594199	0.581913	0.038313	0.3807	0.3939	0.309004
989	L	0.323	0.167	0.528874	0.538119	0.220626	0.3019	0.3668	0.379887		989	Y	0.149	0.036	0.582479	0.577472	0.011621	0.3807	0.3847	0.303139
990	D	0.324	0.162	0.522692	0.530661	0.30651	0.3019	0.3762	0.393661		990	R	0.157	0.035	0.582999	0.576317	0.010337	0.2951	0.363	0.288536
991	A	0.341	0.187	0.508862	0.523128	0.386065	0.3774	0.3578	0.415709		991	K	0.18	0.046	0.591592	0.578811	0.010471	0.3566	0.4245	0.312568
992	P	0.311	0.163	0.497255	0.516605	0.458122	0.3117	0.3578	0.408747		992	Y	0.214	0.059	0.606511	0.580893	0.012644	0.3182	0.3535	0.306393
993	E	0.303	0.168	0.488903	0.51062	0.528604	0.3019	0.3399	0.412154		993	S	0.201	0.06	0.614894	0.581207	0.013003	0.3286	0.363	0.308815
994	P	0.288	0.155	0.457248	0.504641	0.610007	0.2951	0.3225	0.412916		994	D	0.253	0.072	0.623729	0.579704	0.013475	0.3286	0.3225	0.313287
995	Y	0.273	0.153	0.41044	0.499739	0.704548	0.3599	0.3847	0.438721		995	Y	0.294	0.083	0.63445	0.580062	0.014401	0.4119	0.4037	0.34593
996	R	0.255	0.144	0.376714	0.496451	0.746346	0.3599	0.3263	0.426785		996	I	0.302	0.1	0.636663	0.581363	0.024393	0.4051	0.4651	0.359231
997	I	0.239	0.123	0.36466	0.494939	0.789174	0.3529	0.3263	0.427829		997	K	0.28	0.126	0.647058	0.583746	0.034385	0.3807	0.4703	0.360313
998	G	0.223	0.108	0.358066	0.493697	0.828449	0.3494	0.3263	0.429819		998	G	0.315	0.154	0.648338	0.583673	0.045424	0.2988	0.4078	0.350434
999	R	0.215	0.096	0.38334	0.49336	0.833682	0.3356	0.3263	0.431214		999	S	0.36	0.18	0.652676	0.581135	0.110502	0.2988	0.4078	0.37013
1000	I	0.213	0.103	0.378675	0.496895	0.84525	0.3983	0.3885	0.453437		1000	N	0.419	0.208	0.64214	0.57704	0.166035	0.3667	0.4037	0.397516
1001	K	0.199	0.101	0.386545	0.50408	0.85841	0.3392	0.3806	0.444639		1001	L	0.423	0.217	0.637728	0.57303	0.220626	0.2951	0.4078	0.396326
1002	E	0.185	0.091	0.404777	0.513882	0.887389	0.3807	0.4116	0.463891		1002	D	0.4	0.213	0.626576	0.567549	0.286418	0.2988	0.4116	0.400563
1003	I	0.2	0.089	0.428593	0.523226	0.849509	0.3704	0.3311	0.450471		1003	A	0.4	0.207	0.621497	0.560117	0.341291	0.3774	0.4078	0.416444
1004	H	0.211	0.097	0.448522	0.52874	0.82622	0.3356	0.3359	0.447664		1004	P	0.354	0.193	0.604661	0.551873	0.394776	0.3087	0.4078	0.402116
1005	C	0.217	0.1	0.477343	0.531685	0.796106	0.3249	0.3005	0.441256		1005	E	0.33	0.189	0.594405	0.54519	0.447876	0.2034	0.3885	0.385482
1006	G	0.21	0.091	0.516988	0.529459	0.773891	0.3286	0.3399	0.449806		1006	P	0.307	0.157	0.57942	0.540099	0.506065	0.1969	0.3847	0.381598
1007	K	0.215	0.093	0.535543	0.526129	0.753473	0.3249	0.3311	0.447691		1007	Y	0.32	0.162	0.534932	0.536949	0.569306	0.2849	0.3762	0.397755
1008	K	0.22	0.1	0.544435	0.520243	0.676833	0.3356	0.3359	0.438835		1008	R	0.281	0.14	0.47665	0.535359	0.584522	0.2849	0.3263	0.375533
1009	K	0.218	0.108	0.571867	0.51215	0.648761	0.3426	0.3491	0.440413		1009	I	0.273	0.13	0.45476	0.534749	0.586139	0.2783	0.3578	0.373535
1010	G	0.224	0.113	0.574922	0.502032	0.618267	0.2849	0.2748	0.413153		1010	G	0.238	0.101	0.446047	0.535261	0.635511	0.2783	0.3535	0.36966
1011	K	0.23	0.115	0.534532	0.48852	0.561663	0.2918	0.363	0.411586		1011	R	0.231	0.094	0.496337	0.538841	0.676063	0.2817	0.3535	0.381634
1012	V	0.231	0.12	0.533727	0.47481	0.586262	0.2918	0.2865	0.400683		1012	I	0.228	0.084	0.499793	0.547852	0.719625	0.3494	0.4116	0.405753
1013	N	0.232	0.123	0.496997	0.457366	0.58641	0.1942	0.2255	0.365412		1013	K	0.219	0.08	0.49101	0.559758	0.771104	0.3392	0.3992	0.408467
1014	E	0.207	0.104	0.438771	0.43945	0.613009	0.2002	0.3096	0.368005		1014	E	0.231	0.083	0.478611	0.574326	0.815395	0.3872	0.4245	0.427719
1015	A	0.188	0.084	0.393454	0.420837	0.594441	0.2034	0.2167	0.336139		1015	I	0.271	0.09	0.54399	0.587535	0.844307	0.3807	0.4078	0.446476
1016	D	0.153	0.046	0.330891	0.403406	0.527996	0.2988	0.1998	0.318982		1016	F	0.302	0.106	0.597452	0.598944	0.867451	0.3807	0.4282	0.468678
1017	I	0.133	0.024	0.258047	0.387192	0.519275	0.3053	0.1998	0.300436		1017	C	0.302	0.108	0.602274	0.607833	0.895453	0.3667	0.4037	0.469423
1018	K	0.104	0.016	0.216501	0.370565	0.48104	0.3249	0.2209	0.286318		1018	P	0.3	0.12	0.639998	0.615176	0.857179	0.4507	0.4556	0.491236
1019	L	0.135	0.073	0.176875	0.354382	0.459656	0.3356	0.2122	0.278952		1019	K	0.331	0.136	0.667016	0.621077	0.858515	0.384	0.4556	0.493315
1020	R	0.187	0.156	0.169771	0.336972	0.408563	0.3494	0.2122	0.277318		1020	K	0.365	0.152	0.687777	0.624347	0.845705	0.4541	0.5126	0.520218
1021	L	0.224	0.191	0.167264	0.319322	0.332882	0.3529	0.208	0.267395		1021	S	0.386	0.15	0.693175	0.624615	0.79899	0.3872	0.46	0.499997
1022	Y	0.299	0.224	0.175562	0.301354	0.253455	0.3599	0.2041	0.265562		1022	N	0.409	0.18	0.701184	0.62418	0.798432	0.391	0.4651	0.509842
1023	K	0.386	0.279	0.195883	0.282834	0.151981	0.346	0.2483	0.2685		1023	G	0.444	0.174	0.700723	0.622574	0.796478	0.4149	0.4749	0.518225
1024	F	0.458	0.285	0.246833	0.263854	0.093317	0.3494	0.2432	0.275767		1024	R	0.458	0.162	0.700874	0.616257	0.798859	0.433	0.4781	0.521013
1025	Y	0.522	0.267	0.318363	0.244697	0.082514	0.3392	0.1805	0.281212		1025	P	0.471	0.16	0.693719	0.60436	0.811687	0.4149	0.4282	0.511981
1026	R	0.54	0.233	0.385818	0.22537	0.07545	0.3631	0.208	0.299623		1026	N	0.484	0.159	0.676764	0.587555	0.811911	0.3983	0.4918	0.515619
1027	P	0.594	0.215	0.462957	0.204695	0.04906	0.2884	0.2122	0.301885		1027	E	0.473	0.141	0.657714	0.572467	0.876678	0.4256	0.5549	0.528766
1028	E	0.648	0.194	0.509437	0.182825	0.014047	0.3631	0.2748	0.332035		1028	T	0.401	0.134	0.625268	0.558406	0.850034	0.5098	0.5331	0.515944
1029	N	0.697	0.178	0.546815	0.161625	0.012682	0.3704	0.1958	0.33072		1029	D	0.355	0.118	0.575698	0.546941	0.837614	0.5098	0.442	0.483579
1030	T	0.647	0.16	0.599195	0.143357	0.01373	0.4441	0.2531	0.35008		1030	I	0.333	0.096	0.493772	0.53431	0.861191	0.5296	0.442	0.469982
1031	H	0.564	0.159	0.634411	0.126303	0.032219	0.3774	0.2333	0.327939		1031	K	0.287	0.075	0.442587	0.519348	0.832258	0.5493	0.4651	0.452942
1032	R	0.53	0.181	0.661853	0.109483	0.051195	0.4507	0.3096	0.352139		1032	I	0.287	0.06	0.417509	0.50073	0.798842	0.5577	0.46	0.440254
1033	S	0.511	0.18	0.669167	0.091778	0.05083	0.4901	0.3053	0.353029		1033	R	0.285	0.06	0.401172	0.482086	0.771537	0.5456	0.4651	0.430071
1034	Y	0.49	0.154	0.663327	0.074975	0.050681	0.4409	0.3005	0.33673		1034	V	0.325	0.14	0.409527	0.464832	0.716885	0.5382	0.46	0.436349
1035	N	0.475	0.14	0.65038	0.059422	0.050327	0.4685	0.3399	0.340588		1035	N	0.33	0.174	0.378188	0.448551	0.663735	0.5382	0.4556	0.426896
1036	G	0.484	0.14	0.579278	0.044176	0.050307	0.4409	0.3456	0.324043		1036	K	0.345	0.186	0.360184	0.43052	0.601765	0.5211	0.4203	0.409267
1037	S	0.427	0.114	0.519571	0.032014	0.050453	0.433	0.2865	0.291423		1037	F	0.381	0.187	0.373612	0.410289	0.523523	0.5296	0.4203	0.403618
1038	Y	0.422	0.141	0.446114	0.022151	0.049805	0.4186	0.1667	0.254228		1038	Y	0.406	0.191	0.438024	0.388445	0.444974	0.494	0.4203	0.397535
1039	H	0.322	0.143	0.358856	0.015296	0.045866	0.4186	0.1667	0.22122		1039	R	0.453	0.21	0.498926	0.364816	0.375372	0.4864	0.4458	0.404902
1040	T	0.271	0.133	0.284265	0.009466	0.024067	0.4119	0.1732	0.19565		1040	P	0.475	0.209	0.551182	0.340761	0.300662	0.4087	0.4203	0.386515
1041	D	0.18	0.063	0.23638	0.005183	0.003802	0.3872	0.1921	0.167444		1041	E	0.496	0.181	0.589478	0.316078	0.230037	0.4801	0.4703	0.394713
1042	I	0.166	0.046	0.206973	0.004601	0.003748	0.3392	0.208	0.154754		1042	N	0.534	0.188	0.637226	0.291927	0.159254	0.4652	0.3939	0.381358
1043	N	0.127	0.04	0.187353	0.007517	0.003869	0.2918	0.1878	0.134223		1043	T	0.53	0.212	0.646857	0.267605	0.110656	0.5533	0.442	0.394631
1044	M	0.123	0.042	0.171251	0.01443	0.003917	0.3053	0.1532	0.128516		1044	H	0.565	0.212	0.692142	0.244349	0.0966	0.4831	0.4037	0.38527
1045	L	0.102	0.04	0.153778	0.023696	0.00583	0.2849	0.1698	0.123334		1045	K	0.557	0.197	0.701086	0.220258	0.115627	0.5533	0.46	0.40061
1046	Y	0.096	0.038	0.15014	0.033551	0.009985	0.2715	0.1667	0.121313		1046	S	0.592	0.199	0.66567	0.197361	0.111195	0.4766	0.3847	0.375218
1047	W	0.106	0.039	0.143678	0.043899	0.014679	0.2783	0.1041	0.115109		1047	T	0.553	0.185	0.626286	0.175365	0.106953	0.4256	0.3847	0.350986
1048	S	0.11	0.044	0.178621	0.055258	0.024104	0.2328	0.106	0.117797		1048	P	0.538	0.179	0.598784	0.155113	0.099545	0.4541	0.3939	0.345492
1049	D	0.114	0.046	0.212347	0.068197	0.029587	0.3149	0.1732	0.152038		1049	A	0.489	0.162	0.538466	0.136735	0.097043	0.433	0.3992	0.322206
1050	E	0.103	0.039	0.22818	0.081891	0.03358	0.3087	0.1416	0.149492		1050	S	0.409	0.163	0.482611	0.121628	0.095733	0.4256	0.3359	0.290496
1051	E	0.102	0.04	0.238295	0.095605	0.037704	0.3087	0.1566	0.156484		1051	Y	0.412	0.18	0.396386	0.109568	0.09506	0.4149	0.2209	0.261259
1052	A	0.097	0.032	0.253401	0.110988	0.053643	0.2164	0.1532	0.147439		1052	H	0.293	0.122	0.302643	0.098623	0.091239	0.4149	0.2209	0.220472
1053	V	0.103	0.038	0.260012	0.126739	0.069751	0.2817	0.1998	0.1735		1053	A	0.214	0.08	0.230686	0.086011	0.050521	0.4087	0.2255	0.18506
1054	V	0.107	0.04	0.241268	0.14336	0.135339	0.2193	0.1416	0.164644		1054	D	0.148	0.068	0.183039	0.074491	0.009051	0.384	0.2432	0.15854
1055	N	0.104	0.038	0.238553	0.157734	0.20709	0.2575	0.1766	0.190246		1055	I	0.129	0.057	0.154672	0.0681	0.009017	0.3392	0.2602	0.145313
1056	F	0.107	0.037	0.241096	0.169473	0.278054	0.247	0.1732	0.202637		1056	N	0.089	0.036	0.141461	0.067968	0.009032	0.2988	0.2385	0.125823
1057	S	0.098	0.027	0.242053	0.178221	0.322199	0.3087	0.2531	0.233712		1057	L	0.079	0.035	0.12832	0.072413	0.009065	0.3117	0.1921	0.118228
1058	D	0.091	0.028	0.213434	0.185829	0.337082	0.4087	0.2748	0.251808		1058	L	0.068	0.028	0.116898	0.077486	0.009209	0.2224	0.1456	0.0953704
1059	V	0.083	0.029	0.214991	0.193828	0.375731	0.4149	0.2748	0.259542		1059	Y	0.067	0.027	0.11978	0.081176	0.008869	0.2002	0.138	0.0917179
1060	Q	0.082	0.03	0.213181	0.201985	0.427602	0.3494	0.282	0.259361		1060	W	0.073	0.029	0.118973	0.084113	0.007984	0.2002	0.0935	0.0866814
1061	G	0.09	0.033	0.212634	0.209725	0.464761	0.2817	0.2913	0.258353		1061	S	0.074	0.026	0.141801	0.0876	0.006792	0.1611	0.0832	0.0829276
1062	R	0.096	0.035	0.220075	0.216837	0.503704	0.2849	0.208	0.254919		1062	D	0.078	0.029	0.163698	0.092724	0.006141	0.2399	0.1041	0.101938
1063	C	0.098	0.032	0.221198	0.222322	0.502029	0.3053	0.1766	0.254242		1063	E	0.078	0.031	0.176824	0.098605	0.006255	0.2364	0.0744	0.100212
1064	T	0.101	0.028	0.228039	0.227866	0.446682	0.2849	0.2385	0.254498		1064	E	0.078	0.032	0.18458	0.104537	0.007536	0.2575	0.0935	0.108236
1065	V	0.108	0.031	0.248782	0.233474	0.408039	0.3426	0.2865	0.271232		1065	A	0.074	0.023	0.197579	0.111784	0.01457	0.1611	0.0909	0.0961333
1066	E	0.11	0.033	0.262953	0.241038	0.398989	0.3392	0.2122	0.26073		1066	V	0.08	0.027	0.213961	0.119722	0.021626	0.2193	0.124	0.115087
1067	Y	0.108	0.032	0.274967	0.250503	0.424247	0.3494	0.3096	0.28612		1067	V	0.073	0.024	0.209955	0.12884	0.07696	0.1671	0.0677	0.106794
1068	G	0.099	0.031	0.304469	0.261755	0.425698	0.346	0.3225	0.293237		1068	D	0.066	0.028	0.210199	0.1372	0.131244	0.2224	0.1018	0.12812
1069	E	0.101	0.04	0.319411	0.273271	0.396791	0.3566	0.2432	0.281712		1069	F	0.07	0.028	0.206869	0.144339	0.185436	0.2094	0.0935	0.133935
1070	D	0.106	0.051	0.322184	0.283861	0.398109	0.4017	0.2963	0.301359		1070	K	0.063	0.026	0.201975	0.149423	0.224115	0.2752	0.1456	0.155045
1071	L	0.11	0.043	0.362698	0.292172	0.41741	0.384	0.3005	0.31113		1071	A	0.059	0.025	0.168615	0.152991	0.258782	0.374	0.1495	0.169698
1072	L	0.117	0.053	0.391784	0.299785	0.404213	0.4087	0.3005	0.32033		1072	V	0.052	0.02	0.162683	0.155983	0.309772	0.3807	0.1456	0.175248
1073	E	0.116	0.054	0.409711	0.307722	0.385157	0.4149	0.3225	0.325998		1073	Q	0.053	0.019	0.155571	0.158277	0.343967	0.3117	0.1456	0.169588
1074	S	0.122	0.058	0.452827	0.316609	0.352866	0.5017	0.4149	0.36015		1074	G	0.059	0.02	0.153506	0.160009	0.372403	0.3249	0.1532	0.177574
1075	I	0.127	0.062	0.490834	0.32433	0.310995	0.4087	0.4379	0.34996		1075	R	0.066	0.022	0.158387	0.161259	0.412775	0.3286	0.0909	0.177132
1076	Q	0.134	0.074	0.487959	0.330426	0.268191	0.384	0.5043	0.351479		1076	C	0.071	0.02	0.174371	0.16253	0.42056	0.2609	0.124	0.176194
1077	D	0.121	0.058	0.482483	0.337254	0.227208	0.2918	0.4203	0.313341		1077	T	0.079	0.018	0.20721	0.165055	0.399012	0.2575	0.1732	0.185568
1078	Y	0.13	0.053	0.454115	0.345545	0.200286	0.2988	0.4458	0.312424		1078	V	0.093	0.022	0.231188	0.168401	0.383254	0.3149	0.1416	0.193478
1079	S	0.111	0.051	0.457572	0.354312	0.146148	0.3117	0.3939	0.295772		1079	E	0.094	0.024	0.2613	0.17305	0.387402	0.2575	0.0884	0.183665
1080	Q	0.11	0.048	0.448006	0.363005	0.07206	0.2817	0.3263	0.266845		1080	Y	0.093	0.022	0.294014	0.178862	0.397829	0.2645	0.1602	0.201486
1081	G	0.114	0.038	0.454892	0.372875	0.019474	0.2002	0.3184	0.24664		1081	G	0.08	0.028	0.308763	0.185567	0.39192	0.268	0.124	0.198036
1082	G	0.114	0.034	0.444484	0.384513	0.017896	0.2715	0.3668	0.266532		1082	E	0.069	0.024	0.299513	0.191771	0.381193	0.2609	0.1018	0.18974
1083	P	0.114	0.03	0.405223	0.396638	0.012892	0.3286	0.3762	0.272259		1083	D	0.066	0.022	0.297491	0.196703	0.39147	0.3053	0.138	0.202423
1084	D	0.12	0.032	0.381629	0.409911	0.010103	0.3117	0.363	0.266057		1084	L	0.064	0.019	0.292041	0.199955	0.416859	0.2918	0.106	0.198522
1085	R	0.125	0.038	0.38107	0.42371	0.007193	0.3182	0.363	0.269696		1085	P	0.062	0.018	0.260974	0.20343	0.406543	0.3117	0.106	0.195521
1086	F	0.129	0.042	0.365163	0.440327	0.002852	0.374	0.442	0.292224		1086	E	0.063	0.019	0.241344	0.208229	0.376623	0.3182	0.115	0.191628
1087	Y	0.135	0.042	0.379709	0.459602	0.002846	0.3704	0.4282	0.295959		1087	C	0.062	0.019	0.236134	0.214391	0.345429	0.4119	0.208	0.213836
1088	F	0.142	0.039	0.394597	0.482076	0.002783	0.2752	0.4149	0.285259		1088	V	0.065	0.022	0.214812	0.220161	0.305028	0.3249	0.2122	0.194872
1089	L	0.155	0.043	0.416259	0.50591	0.003058	0.3566	0.4879	0.320788		1089	Q	0.068	0.026	0.199607	0.225389	0.263764	0.2988	0.2786	0.194309
1090	E	0.197	0.064	0.486227	0.529507	0.003347	0.3667	0.4379	0.33678		1090	V	0.073	0.029	0.211036	0.231145	0.224838	0.2064	0.1958	0.167317
1091	A	0.261	0.089	0.518867	0.552711	0.00353	0.3774	0.4149	0.354735		1091	Y	0.076	0.03	0.217497	0.237766	0.200678	0.2129	0.2167	0.17022
1092	Y	0.319	0.101	0.56256	0.575213	0.00385	0.4051	0.4149	0.380104		1092	S	0.076	0.026	0.221984	0.245519	0.155256	0.2224	0.1667	0.159123
1093	N	0.397	0.11	0.597967	0.597995	0.005624	0.4149	0.442	0.409248		1093	M	0.086	0.026	0.235915	0.255603	0.082477	0.1942	0.1205	0.142956
1094	S	0.499	0.113	0.645245	0.622152	0.03105	0.391	0.442	0.438408		1094	G	0.099	0.029	0.254948	0.268721	0.029501	0.1251	0.115	0.13161
1095	K	0.551	0.132	0.681579	0.646884	0.09978	0.3599	0.4333	0.462074		1095	G	0.11	0.031	0.258654	0.284365	0.026261	0.1823	0.1495	0.148869
1096	T	0.565	0.153	0.713779	0.671254	0.175325	0.3599	0.4556	0.490143		1096	P	0.12	0.029	0.264763	0.301155	0.018424	0.1449	0.0909	0.138449
1097	K	0.579	0.137	0.739341	0.69371	0.230399	0.4441	0.5043	0.531808		1097	N	0.134	0.035	0.281031	0.319483	0.013613	0.1323	0.0858	0.143032
1098	N	0.604	0.123	0.763488	0.714304	0.251083	0.5493	0.5667	0.574813		1098	R	0.145	0.045	0.288976	0.338247	0.008742	0.2034	0.1322	0.165938
1099	F	0.62	0.111	0.785104	0.73271	0.299739	0.6661	0.6255	0.621526		1099	F	0.15	0.045	0.289137	0.358855	0.001968	0.2436	0.1878	0.182337
1100	E	0.6	0.1	0.802888	0.74998	0.37002	0.7547	0.687	0.660765		1100	Y	0.157	0.041	0.314353	0.381161	0.001876	0.2258	0.1805	0.185956
1101	D	0.652	0.085	0.822667	0.766925	0.436321	0.7331	0.6756	0.681102		1101	F	0.163	0.038	0.331462	0.40589	0.002218	0.1881	0.2432	0.195981
1102	P	0.659	0.079	0.841075	0.785577	0.501225	0.7595	0.7034	0.708296		1102	L	0.172	0.039	0.371168	0.432041	0.0031	0.2752	0.3184	0.23013
1103	P	0.705	0.072	0.861088	0.804018	0.545197	0.8343	0.754	0.750601		1103	E	0.196	0.035	0.433489	0.458607	0.003715	0.2849	0.2558	0.238216
1104	N	0.776	0.051	0.877027	0.821969	0.545475	0.8235	0.754	0.766329		1104	A	0.265	0.043	0.473745	0.485687	0.004097	0.3356	0.2963	0.271918
1105	H	0.791	0.062	0.890344	0.838783	0.541799	0.8198	0.7573	0.773171		1105	Y	0.331	0.061	0.521251	0.512932	0.004784	0.3566	0.3053	0.298981
1106	A	0.811	0.066	0.906796	0.856416	0.596663	0.8279	0.7573	0.792679		1106	N	0.441	0.086	0.567591	0.540766	0.00714	0.3667	0.3311	0.334328
1107	R	0.808	0.081	0.920446	0.874718	0.686417	0.8198	0.7644	0.812297		1107	A	0.511	0.09	0.610965	0.568837	0.037688	0.346	0.3359	0.357199
1108	S	0.797	0.093	0.933018	0.892217	0.748399	0.8279	0.7688	0.827889		1108	K	0.522	0.109	0.650598	0.596294	0.110461	0.3117	0.3399	0.377136
1109	P	0.776	0.122	0.941771	0.908142	0.788807	0.8085	0.7724	0.832603		1109	S	0.538	0.132	0.680982	0.622759	0.18925	0.3117	0.3578	0.404642
1110	G	0.785	0.134	0.949088	0.922648	0.832916	0.892	0.8283	0.868325		1110	K	0.562	0.125	0.709643	0.647802	0.253057	0.3948	0.4116	0.443415
1111	N	0.791	0.148	0.957131	0.935628	0.87691	0.8792	0.835	0.879145		1111	S	0.571	0.117	0.734395	0.671191	0.280792	0.4979	0.4879	0.480025
1112	K	0.779	0.157	0.960596	0.946496	0.918434	0.8765	0.8424	0.887238		1112	F	0.584	0.11	0.757037	0.692952	0.337939	0.5992	0.5473	0.518347
1113	G	0.758	0.173	0.963345	0.955565	0.959909	0.8462	0.8242	0.884536		1113	E	0.56	0.111	0.778124	0.713488	0.41484	0.6906	0.6174	0.555065
1114	K	0.753	0.181	0.965738	0.962802	0.998684	0.8198	0.8036	0.883937		1114	D	0.593	0.103	0.799833	0.734008	0.493711	0.6661	0.6079	0.571079
1115	G	0.755	0.183	0.966785	0.968511	0.994302	0.8235	0.8001	0.8847		1115	P	0.593	0.104	0.820477	0.756006	0.570874	0.6991	0.6374	0.597265
1116	K	0.767	0.185	0.967064	0.972838	0.989268	0.7672	0.8074	0.878462		1116	P	0.626	0.109	0.843257	0.777998	0.616283	0.7881	0.6906	0.635891
1117	G	0.762	0.186	0.967397	0.976342	0.981967	0.7916	0.8457	0.887501		1117	N	0.712	0.075	0.862076	0.798995	0.619031	0.7755	0.6906	0.6476
1118	K	0.757	0.183	0.966771	0.979207	0.959558	0.805	0.7951	0.877106		1118	H	0.739	0.066	0.877864	0.818656	0.611937	0.7951	0.7147	0.660465
1119	G	0.709	0.196	0.965111	0.98125	0.933427	0.8375	0.8001	0.871065		1119	A	0.759	0.063	0.896586	0.838599	0.657834	0.8013	0.7111	0.675346
1120	K	0.63	0.184	0.962673	0.982408	0.884399	0.8013	0.7724	0.838863		1120	R	0.778	0.075	0.912895	0.858801	0.740228	0.7982	0.7147	0.696832
1121	G	0.641	0.172	0.960322	0.982895	0.786068	0.8198	0.8001	0.831698		1121	S	0.772	0.086	0.927467	0.878769	0.793504	0.8085	0.7147	0.711563
1122	K	0.608	0.156	0.957586	0.98214	0.687184	0.8375	0.8001	0.812085		1122	P	0.742	0.123	0.942029	0.898077	0.827202	0.805	0.7192	0.722358
1123	G	0.597	0.109	0.953618	0.979612	0.578403	0.8623	0.7951	0.794339		1123	G	0.75	0.144	0.955232	0.916338	0.858655	0.8894	0.7772	0.755832
1124	K	0.612	0.138	0.945633	0.975135	0.482097	0.8375	0.82	0.778728		1124	N	0.751	0.165	0.965914	0.931946	0.890128	0.8741	0.7912	0.767041
1125	H	0.595	0.143	0.937365	0.968386	0.377471	0.8235	0.8158	0.75292		1125	K	0.723	0.176	0.972107	0.944342	0.925242	0.8872	0.7951	0.774713
1126	Q	0.621	0.141	0.926172	0.960103	0.275707	0.7459	0.7951	0.720664		1126	G	0.693	0.2	0.976715	0.954114	0.960356	0.8655	0.7724	0.774584
1127	V	0.647	0.124	0.915051	0.947891	0.189054	0.7459	0.7688	0.702283		1127	K	0.694	0.206	0.978439	0.961465	0.999142	0.8375	0.7724	0.778421
1128	S	0.621	0.133	0.898286	0.933319	0.105494	0.662	0.7232	0.657216		1128	G	0.69	0.207	0.978994	0.966769	0.995286	0.8421	0.7688	0.778421
1129	E	0.606	0.144	0.882791	0.916765	0.111831	0.708	0.7147	0.656681		1129	K	0.698	0.207	0.979368	0.970693	0.990776	0.8162	0.7605	0.774648
1130	P	0.635	0.143	0.866581	0.900994	0.164796	0.6991	0.665	0.655245		1130	G	0.701	0.201	0.979691	0.973808	0.987011	0.7331	0.8074	0.769001
1131	K	0.648	0.139	0.850268	0.884713	0.22452	0.6227	0.6827	0.65215		1131	K	0.692	0.192	0.979642	0.976433	0.959586	0.7505	0.7724	0.760366
1132	E	0.639	0.125	0.831308	0.865947	0.313645	0.6227	0.6756	0.658033		1132	G	0.662	0.182	0.978697	0.978288	0.90307	0.7881	0.6984	0.741508
1133	P	0.668	0.133	0.809368	0.843832	0.393551	0.6375	0.6219	0.662358		1133	K	0.602	0.182	0.977482	0.979581	0.807357	0.7547	0.6756	0.711246
1134	E	0.671	0.157	0.783657	0.818462	0.472173	0.5533	0.6219	0.653415		1134	G	0.614	0.162	0.976141	0.98045	0.699797	0.7718	0.7034	0.701084
1135	A	0.632	0.162	0.755377	0.791689	0.55019	0.5758	0.6124	0.652909		1135	K	0.583	0.144	0.974743	0.980695	0.599473	0.7916	0.7034	0.682416
1136	A	0.573	0.175	0.725542	0.764264	0.6092	0.5139	0.5253	0.618534		1136	P	0.554	0.124	0.972093	0.97949	0.518404	0.8125	0.7034	0.66627
1137	I	0.593	0.195	0.693258	0.736736	0.635268	0.4119	0.5043	0.595744		1137	K	0.584	0.135	0.966572	0.976765	0.419278	0.7331	0.7275	0.648888
1138	K	0.495	0.214	0.646647	0.709097	0.620439	0.4619	0.4825	0.569264		1138	S	0.541	0.151	0.961303	0.972186	0.334587	0.7595	0.7275	0.635297
1139	L	0.433	0.214	0.601474	0.680953	0.560719	0.4652	0.4037	0.524174		1139	Q	0.573	0.155	0.952841	0.966677	0.255406	0.6755	0.687	0.609346
1140	P	0.343	0.188	0.541134	0.652605	0.49109	0.3566	0.4078	0.465371		1140	A	0.598	0.165	0.944154	0.958377	0.199886	0.6755	0.687	0.603988
1141	K	0.286	0.196	0.511276	0.624132	0.400158	0.3286	0.3847	0.422478		1141	C	0.584	0.167	0.930548	0.947802	0.165721	0.5854	0.6412	0.574524
1142	L	0.264	0.196	0.477276	0.595534	0.313421	0.3356	0.3263	0.385355		1142	E	0.55	0.183	0.91673	0.934762	0.239156	0.6269	0.6334	0.583421
1143	R	0.229	0.172	0.392508	0.567275	0.236631	0.2575	0.3311	0.335669		1143	P	0.585	0.185	0.903373	0.920203	0.321837	0.6183	0.5762	0.58713
1144	T	0.196	0.137	0.363002	0.539426	0.157669	0.2258	0.3096	0.298583		1144	S	0.6	0.176	0.885942	0.903924	0.40105	0.5419	0.6035	0.587474
1145	L	0.176	0.107	0.338698	0.511863	0.098183	0.2224	0.2333	0.263407		1145	E	0.604	0.171	0.867	0.885009	0.46104	0.5419	0.5846	0.587793
1146	D	0.168	0.089	0.313842	0.484462	0.073426	0.247	0.2531	0.256638		1146	P	0.643	0.144	0.840369	0.863825	0.542186	0.5533	0.5331	0.58854
1147	V	0.171	0.074	0.292672	0.456663	0.021568	0.1823	0.2913	0.235917		1147	E	0.652	0.191	0.816189	0.840311	0.603621	0.4582	0.5084	0.581389
1148	F	0.176	0.066	0.294077	0.429222	0.019484	0.247	0.3399	0.250947		1148	I	0.632	0.203	0.789624	0.815859	0.665633	0.4766	0.5043	0.583859
1149	S	0.17	0.06	0.280317	0.40212	0.021262	0.2645	0.2483	0.231083		1149	E	0.562	0.231	0.762553	0.790802	0.726038	0.4292	0.4333	0.562128
1150	G	0.163	0.067	0.282363	0.375504	0.023614	0.3019	0.2865	0.238814		1150	I	0.602	0.245	0.732179	0.765445	0.784265	0.3321	0.4203	0.55447
1151	C	0.177	0.082	0.30604	0.348884	0.060225	0.2715	0.2657	0.238225		1151	K	0.516	0.24	0.69059	0.739622	0.772495	0.3494	0.3717	0.525687
1152	G	0.22	0.074	0.323725	0.32238	0.105749	0.2094	0.2385	0.236626		1152	L	0.446	0.22	0.643863	0.713248	0.733609	0.4476	0.3885	0.51326
1153	G	0.264	0.083	0.354427	0.296579	0.123625	0.268	0.2913	0.266322		1153	P	0.352	0.21	0.582621	0.686248	0.670346	0.3286	0.3939	0.460531
1154	L	0.324	0.097	0.398515	0.272457	0.122457	0.2817	0.208	0.267855		1154	K	0.292	0.213	0.550779	0.658347	0.582292	0.3053	0.3717	0.424774
1155	S	0.308	0.118	0.410728	0.24984	0.12161	0.2817	0.208	0.263313		1155	L	0.264	0.199	0.516549	0.629493	0.534875	0.3087	0.2913	0.391988
1156	E	0.309	0.127	0.395029	0.229582	0.120922	0.2783	0.2913	0.270689		1156	R	0.23	0.176	0.43061	0.600575	0.45481	0.2328	0.2963	0.345871
1157	G	0.298	0.141	0.415452	0.211143	0.133243	0.1852	0.282	0.254173		1157	T	0.197	0.146	0.405555	0.572001	0.365734	0.2034	0.2748	0.309213
1158	F	0.268	0.125	0.376728	0.197434	0.167432	0.2034	0.2657	0.246449		1158	L	0.181	0.123	0.384916	0.543824	0.278734	0.2002	0.1958	0.272496
1159	H	0.21	0.107	0.361784	0.186392	0.165427	0.2164	0.2786	0.236434		1159	D	0.185	0.093	0.355061	0.515889	0.202756	0.268	0.2385	0.265458
1160	Q	0.137	0.061	0.352639	0.177409	0.128837	0.2292	0.2483	0.212231		1160	V	0.188	0.075	0.327924	0.487644	0.127237	0.1702	0.2558	0.233115
1161	A	0.127	0.046	0.321067	0.166677	0.090836	0.2002	0.1766	0.180397		1161	F	0.186	0.067	0.325882	0.459721	0.083756	0.2292	0.3053	0.236694
1162	G	0.099	0.028	0.266349	0.156107	0.079511	0.2064	0.2483	0.175945		1162	S	0.18	0.059	0.307504	0.4321	0.060993	0.247	0.2167	0.214757
1163	I	0.079	0.015	0.226498	0.147516	0.079354	0.2129	0.2041	0.158228		1163	G	0.164	0.061	0.302245	0.404959	0.061878	0.2849	0.2558	0.219255
1164	S	0.063	0.016	0.205456	0.1424	0.077803	0.2364	0.1566	0.146943		1164	C	0.178	0.068	0.318391	0.377748	0.029999	0.2575	0.2385	0.209734
1165	E	0.063	0.022	0.16007	0.14059	0.07855	0.2715	0.2333	0.157835		1165	G	0.217	0.063	0.329718	0.350506	0.040345	0.2002	0.2122	0.201853
1166	T	0.068	0.029	0.135518	0.140523	0.0628	0.2503	0.2657	0.153807		1166	G	0.263	0.067	0.353252	0.323396	0.042046	0.2575	0.2657	0.224556
1167	L	0.066	0.029	0.106596	0.14122	0.025713	0.247	0.2122	0.133122		1167	L	0.346	0.079	0.398153	0.297396	0.040571	0.268	0.1878	0.230989
1168	W	0.058	0.024	0.085561	0.141444	0.025602	0.2224	0.1805	0.118918		1168	S	0.315	0.088	0.406473	0.272182	0.038233	0.268	0.1921	0.225713
1169	A	0.05	0.02	0.087093	0.141524	0.023252	0.2164	0.2748	0.132178		1169	E	0.287	0.101	0.398847	0.248624	0.036851	0.2645	0.2657	0.228932
1170	I	0.048	0.018	0.094184	0.141654	0.013344	0.2193	0.2531	0.128264		1170	G	0.287	0.129	0.404093	0.22628	0.035558	0.1731	0.2531	0.215447
1171	E	0.045	0.019	0.09538	0.14213	0.006836	0.1501	0.1602	0.099941		1171	F	0.251	0.117	0.381215	0.207631	0.042375	0.1942	0.2292	0.203232
1172	M	0.05	0.02	0.102611	0.142287	0.00675	0.1791	0.1805	0.110208		1172	H	0.193	0.105	0.345705	0.191527	0.039694	0.2064	0.2432	0.189218
1173	W	0.062	0.023	0.111312	0.142092	0.006676	0.1914	0.1088	0.103713		1173	Q	0.136	0.073	0.32844	0.178346	0.030786	0.2193	0.2122	0.168296
1174	D	0.072	0.035	0.116771	0.141356	0.005322	0.2817	0.1667	0.130641		1174	A	0.119	0.056	0.296015	0.166079	0.018846	0.1914	0.1495	0.142406
1175	P	0.079	0.045	0.125335	0.140159	0.007452	0.2817	0.1635	0.132858		1175	G	0.088	0.032	0.241871	0.155916	0.017176	0.2064	0.2385	0.13998
1176	A	0.08	0.036	0.158197	0.138532	0.007476	0.2752	0.1698	0.138201		1176	I	0.07	0.021	0.199912	0.147942	0.017154	0.2129	0.1958	0.12353
1177	A	0.078	0.026	0.177991	0.135976	0.008301	0.2752	0.1698	0.140878		1177	S	0.059	0.02	0.178757	0.142524	0.016932	0.2364	0.1416	0.113602
1178	Q	0.072	0.02	0.194082	0.133894	0.009209	0.2849	0.2432	0.156214		1178	D	0.066	0.03	0.137626	0.139604	0.017164	0.2715	0.2209	0.126113
1179	A	0.069	0.017	0.233535	0.132554	0.015298	0.2752	0.3005	0.171014		1179	T	0.067	0.032	0.116097	0.138246	0.014721	0.2503	0.2531	0.124495
1180	F	0.089	0.025	0.272568	0.132178	0.030244	0.3053	0.2657	0.182498		1180	L	0.066	0.033	0.093064	0.137817	0.004364	0.2503	0.1958	0.111478
1181	R	0.103	0.037	0.280592	0.132554	0.040531	0.384	0.2385	0.196529		1181	W	0.06	0.029	0.077716	0.137107	0.004518	0.2224	0.1667	0.0996344
1182	L	0.107	0.042	0.306439	0.13409	0.04633	0.3774	0.2167	0.197993		1182	A	0.049	0.02	0.082426	0.136546	0.00435	0.2193	0.2602	0.11026
1183	N	0.102	0.039	0.343278	0.136785	0.050344	0.3117	0.2657	0.201634		1183	I	0.045	0.016	0.090294	0.136048	0.003024	0.2224	0.2385	0.107324
1184	N	0.106	0.042	0.334408	0.140323	0.050715	0.4087	0.3311	0.228541		1184	E	0.043	0.015	0.092654	0.13635	0.002345	0.1528	0.1495	0.0845213
1185	P	0.118	0.061	0.305447	0.145896	0.050752	0.3426	0.2483	0.201832		1185	M	0.051	0.016	0.100681	0.136979	0.00243	0.1823	0.1698	0.09417
1186	G	0.115	0.059	0.304001	0.153588	0.049945	0.2503	0.2255	0.183056		1186	W	0.066	0.023	0.109868	0.137838	0.002558	0.1914	0.1041	0.0906806
1187	T	0.1	0.043	0.279904	0.16285	0.049948	0.2094	0.1958	0.166317		1187	D	0.078	0.04	0.116163	0.137988	0.002474	0.2783	0.1532	0.115161
1188	T	0.075	0.025	0.245738	0.170776	0.043904	0.2328	0.1698	0.156336		1188	P	0.081	0.045	0.125573	0.137304	0.005951	0.2817	0.1532	0.118533
1189	V	0.068	0.023	0.213251	0.176903	0.029379	0.1611	0.1178	0.127739		1189	A	0.078	0.03	0.157347	0.135739	0.006922	0.2645	0.1698	0.12033
1190	F	0.068	0.023	0.207237	0.181059	0.020751	0.1373	0.138	0.125391		1190	A	0.078	0.021	0.177213	0.133468	0.008576	0.2645	0.1698	0.121794
1191	T	0.069	0.024	0.182841	0.18464	0.044191	0.1881	0.1532	0.136995		1191	Q	0.078	0.02	0.199856	0.132128	0.010261	0.2752	0.2385	0.136278
1192	E	0.075	0.028	0.163151	0.189567	0.054357	0.1611	0.115	0.126363		1192	A	0.086	0.024	0.246763	0.132205	0.018085	0.268	0.3005	0.15365
1193	D	0.087	0.037	0.142828	0.195959	0.064113	0.2164	0.1635	0.144967		1193	F	0.116	0.043	0.2866	0.133695	0.035814	0.2951	0.27	0.168601
1194	C	0.086	0.037	0.124873	0.204561	0.075549	0.2164	0.138	0.140897		1194	R	0.137	0.06	0.302397	0.136409	0.048239	0.374	0.2531	0.187306
1195	N	0.079	0.028	0.102611	0.215655	0.091876	0.1554	0.138	0.130424		1195	L	0.142	0.068	0.334713	0.14081	0.054734	0.3667	0.2292	0.19088
1196	V	0.09	0.029	0.092856	0.227797	0.104697	0.1399	0.1292	0.130742		1196	N	0.135	0.066	0.367893	0.146682	0.059256	0.2951	0.2786	0.192647
1197	L	0.109	0.034	0.094133	0.239189	0.128228	0.1476	0.0935	0.135275		1197	N	0.13	0.059	0.371401	0.153103	0.059011	0.391	0.3456	0.215588
1198	L	0.124	0.034	0.101325	0.248483	0.152764	0.1399	0.0909	0.142895		1198	P	0.127	0.059	0.343845	0.161118	0.058949	0.3117	0.2657	0.189616
1199	K	0.144	0.042	0.123146	0.257957	0.157248	0.0888	0.0909	0.143675		1199	G	0.116	0.054	0.348386	0.170531	0.057856	0.2224	0.2432	0.173196
1200	L	0.16	0.049	0.148872	0.267899	0.129992	0.1206	0.1349	0.160377		1200	S	0.099	0.041	0.320431	0.181152	0.057771	0.1852	0.208	0.156079
1201	V	0.169	0.057	0.185386	0.279369	0.131842	0.2002	0.1566	0.187066		1201	T	0.073	0.022	0.279092	0.189959	0.050719	0.2064	0.1921	0.144753
1202	M	0.176	0.063	0.196299	0.29066	0.137314	0.2002	0.1532	0.192279		1202	V	0.069	0.019	0.234797	0.197028	0.03442	0.1373	0.138	0.118506
1203	A	0.187	0.063	0.237531	0.303413	0.138999	0.1323	0.1416	0.19014		1203	F	0.078	0.027	0.217319	0.202229	0.024015	0.1184	0.1635	0.118638
1204	G	0.197	0.066	0.297242	0.316896	0.147245	0.1476	0.1349	0.206814		1204	T	0.089	0.032	0.182994	0.20648	0.050169	0.1671	0.1805	0.129749
1205	E	0.204	0.064	0.323513	0.333061	0.176063	0.2364	0.1322	0.234206		1205	E	0.102	0.04	0.163392	0.211194	0.066799	0.1399	0.1456	0.124126
1206	V	0.218	0.07	0.357503	0.35102	0.215262	0.2224	0.1495	0.252281		1206	D	0.109	0.041	0.141485	0.21617	0.082686	0.1942	0.1998	0.14062
1207	T	0.214	0.079	0.394959	0.369042	0.27943	0.2752	0.2041	0.289455		1207	C	0.106	0.038	0.12577	0.222937	0.095627	0.1942	0.1805	0.137576
1208	N	0.221	0.088	0.416553	0.387632	0.365789	0.3494	0.27	0.335062		1208	N	0.11	0.046	0.104973	0.232255	0.113879	0.1881	0.1844	0.139944
1209	S	0.212	0.081	0.443987	0.405658	0.452471	0.3529	0.3311	0.366353		1209	I	0.123	0.055	0.095579	0.242654	0.152209	0.1702	0.1667	0.14362
1210	L	0.183	0.067	0.46949	0.422769	0.513551	0.3631	0.3456	0.382918		1210	L	0.131	0.054	0.101247	0.252167	0.213029	0.1791	0.1667	0.156749
1211	G	0.162	0.064	0.476969	0.439093	0.572728	0.3948	0.3578	0.400565		1211	L	0.143	0.055	0.119936	0.259377	0.27455	0.1759	0.1667	0.170638
1212	Q	0.152	0.058	0.494393	0.454734	0.595559	0.3704	0.4245	0.415264		1212	K	0.16	0.052	0.154179	0.267135	0.29157	0.1759	0.1635	0.180612
1213	R	0.159	0.047	0.52264	0.471079	0.638067	0.3019	0.4245	0.419531		1213	L	0.173	0.059	0.186292	0.275584	0.262615	0.2224	0.2209	0.19997
1214	L	0.157	0.038	0.534529	0.486277	0.681497	0.3286	0.4037	0.431934		1214	V	0.175	0.072	0.234042	0.287477	0.27375	0.3215	0.3096	0.239053
1215	P	0.129	0.022	0.536358	0.500479	0.66596	0.3286	0.3053	0.410949		1215	M	0.189	0.091	0.261343	0.301076	0.290495	0.3215	0.3053	0.251388
1216	Q	0.118	0.024	0.551489	0.510943	0.615748	0.346	0.2963	0.406413		1216	A	0.21	0.094	0.325953	0.317972	0.318748	0.2399	0.2963	0.257553
1217	K	0.116	0.028	0.54862	0.518135	0.58407	0.433	0.3491	0.424821		1217	G	0.239	0.104	0.399904	0.335541	0.364332	0.2609	0.2913	0.284997
1218	G	0.108	0.029	0.531712	0.520831	0.510982	0.3249	0.3847	0.396854		1218	E	0.265	0.12	0.442453	0.355693	0.417368	0.3631	0.2913	0.322131
1219	D	0.102	0.025	0.518668	0.522799	0.45293	0.3215	0.4149	0.388799		1219	T	0.298	0.127	0.494415	0.377647	0.440487	0.3529	0.3146	0.343578
1220	V	0.098	0.024	0.50471	0.52391	0.38832	0.3249	0.3146	0.359073		1220	T	0.305	0.118	0.529714	0.400477	0.470522	0.422	0.3885	0.376316
1221	E	0.094	0.023	0.479157	0.524736	0.371466	0.2884	0.3992	0.359493		1221	N	0.32	0.116	0.561338	0.423458	0.546414	0.4979	0.4458	0.415844
1222	M	0.099	0.025	0.44131	0.523584	0.315344	0.2849	0.4037	0.34464		1222	S	0.303	0.108	0.586888	0.445258	0.634985	0.5017	0.5008	0.44009
1223	L	0.098	0.024	0.428576	0.519571	0.247301	0.2783	0.3096	0.313558		1223	R	0.259	0.087	0.598686	0.46531	0.687565	0.5176	0.5084	0.446223
1224	C	0.099	0.026	0.400065	0.51281	0.208224	0.2328	0.3096	0.29375		1224	G	0.255	0.083	0.594523	0.484037	0.736726	0.5533	0.5173	0.460555
1225	G	0.11	0.027	0.398954	0.50318	0.176456	0.3182	0.3762	0.313832		1225	Q	0.257	0.093	0.607244	0.501354	0.760032	0.5254	0.5762	0.474319
1226	G	0.12	0.031	0.426471	0.489821	0.117922	0.2951	0.3184	0.294619		1226	R	0.285	0.107	0.628899	0.518064	0.776768	0.4441	0.5762	0.476576
1227	P	0.135	0.026	0.426148	0.475692	0.107892	0.1791	0.3146	0.273072		1227	L	0.29	0.088	0.631221	0.533488	0.776989	0.4685	0.5583	0.478071
1228	P	0.151	0.023	0.449886	0.463244	0.089106	0.1881	0.3184	0.276623		1228	P	0.232	0.059	0.62771	0.547509	0.759186	0.4685	0.4651	0.451286
1229	C	0.162	0.031	0.468726	0.453386	0.077103	0.1852	0.2209	0.261219		1229	Q	0.19	0.047	0.628436	0.557541	0.726286	0.4864	0.46	0.442238
1230	Q	0.152	0.044	0.460234	0.443425	0.058248	0.1823	0.2122	0.251401		1230	K	0.179	0.064	0.619216	0.56404	0.692178	0.5139	0.46	0.441762
1231	G	0.141	0.052	0.468699	0.431724	0.047833	0.247	0.2748	0.268509		1231	G	0.154	0.054	0.598055	0.566456	0.615451	0.4051	0.4918	0.412123
1232	F	0.154	0.062	0.495834	0.417514	0.029742	0.1501	0.27	0.252865		1232	D	0.136	0.045	0.581631	0.568617	0.549582	0.4051	0.5229	0.401261
1233	S	0.156	0.05	0.505458	0.402291	0.020892	0.1791	0.2865	0.258373		1233	V	0.122	0.037	0.564288	0.569848	0.477155	0.4087	0.4245	0.371927
1234	G	0.172	0.052	0.51249	0.38584	0.012744	0.2503	0.2558	0.264862		1234	E	0.109	0.034	0.53769	0.570731	0.431549	0.2951	0.442	0.345724
1235	M	0.189	0.06	0.516509	0.369285	0.01042	0.2399	0.3456	0.278452		1235	M	0.119	0.036	0.490732	0.569521	0.361807	0.2918	0.442	0.330123
1236	N	0.226	0.071	0.515624	0.351406	0.004893	0.2399	0.3456	0.280571		1236	L	0.116	0.035	0.479699	0.565823	0.286917	0.2849	0.3535	0.30312
1237	R	0.266	0.09	0.505761	0.333193	0.00455	0.2503	0.2333	0.265517		1237	C	0.115	0.033	0.447814	0.559909	0.228704	0.2436	0.3491	0.282447
1238	F	0.295	0.102	0.51644	0.315988	0.003955	0.2193	0.2041	0.25913		1238	G	0.129	0.036	0.44257	0.551504	0.176456	0.3249	0.4116	0.296004
1239	N	0.307	0.107	0.53036	0.299314	0.003067	0.1275	0.1766	0.24064		1239	G	0.139	0.039	0.469929	0.539199	0.117922	0.3019	0.3491	0.279436
1240	S	0.312	0.11	0.530397	0.283714	0.001939	0.1528	0.2602	0.256842		1240	P	0.15	0.033	0.488667	0.526079	0.107892	0.1881	0.3456	0.262763
1241	R	0.345	0.116	0.528451	0.268351	0.001581	0.1028	0.1698	0.235997		1241	P	0.169	0.029	0.510372	0.514701	0.089106	0.1969	0.3456	0.264954
1242	T	0.36	0.116	0.522134	0.252817	0.001488	0.1028	0.1178	0.226173		1242	C	0.188	0.03	0.5292	0.506052	0.077103	0.1942	0.2531	0.253951
1243	Y	0.402	0.154	0.498887	0.236921	0.001356	0.1028	0.124	0.227661		1243	Q	0.184	0.045	0.510246	0.496957	0.058248	0.1881	0.2432	0.246536
1244	S	0.375	0.151	0.512107	0.220356	0.001234	0.0631	0.1178	0.214933		1244	G	0.173	0.057	0.513368	0.485838	0.047833	0.2541	0.3005	0.261663
1245	K	0.341	0.132	0.495789	0.203871	0.001062	0.0618	0.0587	0.193704		1245	F	0.183	0.063	0.542711	0.470284	0.029742	0.1554	0.2963	0.248634
1246	F	0.302	0.103	0.460121	0.186195	0.000919	0.0443	0.0414	0.172489		1246	S	0.187	0.068	0.548489	0.451736	0.020892	0.1823	0.3146	0.253288
1247	K	0.219	0.077	0.441404	0.168592	0.000802	0.0227	0.0395	0.148666		1247	G	0.202	0.079	0.55442	0.430178	0.012744	0.2575	0.27	0.257977
1248	N	0.173	0.077	0.401032	0.152308	0.000325	0.0235	0.0218	0.128661		1248	M	0.202	0.074	0.547535	0.4087	0.01042	0.2503	0.3578	0.264394
1249	S	0.136	0.067	0.328897	0.138865	0.00021	0.0263	0.0274	0.109612		1249	N	0.235	0.086	0.538292	0.386502	0.004893	0.2503	0.3578	0.265541
1250	L	0.119	0.053	0.265464	0.126448	0.000138	0.0151	0.0268	0.0921583		1250	R	0.281	0.11	0.523548	0.364414	0.00455	0.2609	0.2483	0.256102
1251	V	0.097	0.038	0.229155	0.114612	4.5e-05	0.0157	0.0141	0.0784353		1251	F	0.313	0.124	0.52716	0.342924	0.003955	0.2292	0.2167	0.250991
1252	V	0.082	0.029	0.177028	0.104131	5e-05	0.0178	0.0078	0.0648015		1252	N	0.345	0.133	0.534124	0.322121	0.003067	0.1349	0.1878	0.237145
1253	S	0.064	0.022	0.144531	0.096112	6.3e-05	0.0174	0.0081	0.0550343		1253	S	0.357	0.133	0.529413	0.302476	0.001939	0.1611	0.27	0.250704
1254	F	0.062	0.022	0.142668	0.090219	0.000109	0.016	0.0173	0.054716		1254	R	0.398	0.137	0.533924	0.283444	0.001581	0.1092	0.1732	0.233764
1255	L	0.057	0.016	0.13136	0.085467	0.000208	0.0097	0.0179	0.0502725		1255	T	0.409	0.13	0.526141	0.264512	0.001488	0.107	0.1205	0.222663
1256	S	0.047	0.011	0.127874	0.082212	0.000288	0.0074	0.0075	0.045379		1256	Y	0.457	0.173	0.502058	0.245633	0.001356	0.107	0.124	0.230007
1257	Y	0.046	0.013	0.122637	0.080792	0.000378	0.0083	0.0067	0.0441345		1257	S	0.422	0.171	0.514021	0.226905	0.001234	0.0676	0.1178	0.217223
1258	C	0.042	0.014	0.121748	0.079311	0.001057	0.0086	0.0028	0.042586		1258	K	0.376	0.149	0.497019	0.208186	0.001062	0.0662	0.0587	0.193738
1259	D	0.04	0.014	0.109588	0.075937	0.001841	0.0087	0.0009	0.0394943		1259	F	0.33	0.118	0.460503	0.189095	0.000919	0.0454	0.0414	0.169331
1260	Y	0.043	0.017	0.104371	0.070946	0.002068	0.007	0.0009	0.0380475		1260	K	0.237	0.085	0.437983	0.170804	0.000802	0.0235	0.0387	0.14197
1261	Y	0.044	0.015	0.104585	0.066086	0.002607	0.0094	0.0024	0.0381797		1261	N	0.186	0.082	0.400106	0.154991	0.000325	0.024	0.02	0.123917
1262	R	0.04	0.013	0.104854	0.063052	0.003487	0.013	0.0015	0.0376488		1262	S	0.142	0.071	0.329371	0.142142	0.00021	0.0269	0.0259	0.10536
1263	P	0.036	0.014	0.103574	0.061517	0.003507	0.0105	0.0035	0.036433		1263	L	0.123	0.056	0.26716	0.130386	0.000138	0.0153	0.0259	0.0882691
1264	R	0.034	0.014	0.100552	0.061163	0.007722	0.0086	0.0038	0.0359728		1264	V	0.1	0.04	0.231663	0.11907	4.5e-05	0.016	0.0128	0.0742254
1265	F	0.037	0.016	0.09617	0.06135	0.02647	0.0133	0.0033	0.0395983		1265	V	0.084	0.03	0.179807	0.108866	5e-05	0.0181	0.0074	0.0611747
1266	F	0.05	0.02	0.090961	0.062796	0.045959	0.0127	0.0031	0.0442527		1266	S	0.066	0.023	0.147148	0.100961	6.3e-05	0.0178	0.0075	0.0517817
1267	L	0.059	0.02	0.111623	0.063977	0.070031	0.0134	0.0034	0.0535718		1267	F	0.064	0.023	0.146915	0.09506	0.000109	0.0165	0.0157	0.051612
1268	L	0.094	0.04	0.123893	0.063989	0.095548	0.0227	0.0029	0.0671717		1268	L	0.058	0.016	0.135283	0.090297	0.000208	0.0101	0.016	0.0465554
1269	E	0.102	0.043	0.130433	0.062356	0.109595	0.0398	0.0052	0.0748973		1269	S	0.047	0.012	0.131633	0.087003	0.000288	0.0076	0.0069	0.0417749
1270	N	0.111	0.047	0.141286	0.060292	0.128697	0.03	0.0052	0.0794125		1270	Y	0.046	0.013	0.125969	0.085514	0.000378	0.0086	0.0061	0.0407944
1271	V	0.108	0.043	0.163759	0.057406	0.131199	0.0364	0.0083	0.0841773		1271	C	0.041	0.013	0.124419	0.084016	0.001057	0.0089	0.0026	0.0392846
1272	R	0.1	0.038	0.169282	0.054545	0.135606	0.0398	0.0097	0.0848222		1272	D	0.038	0.012	0.112076	0.080621	0.001841	0.0089	0.0008	0.0363197
1273	N	0.098	0.032	0.182233	0.051666	0.136509	0.0389	0.0062	0.0855847		1273	Y	0.04	0.013	0.106477	0.075631	0.002068	0.0073	0.0008	0.0350394
1274	F	0.114	0.033	0.202881	0.049367	0.151438	0.0205	0.0021	0.0900477		1274	Y	0.041	0.012	0.102735	0.070745	0.002607	0.0097	0.0021	0.0344124
1275	V	0.106	0.028	0.221853	0.046504	0.16	0.0209	0.0024	0.0929428		1275	R	0.039	0.013	0.106431	0.067738	0.003487	0.0136	0.0013	0.0349366
1276	S	0.102	0.025	0.216199	0.044234	0.143813	0.0253	0.0028	0.0890577		1276	P	0.036	0.014	0.104895	0.066327	0.003698	0.0109	0.0033	0.03416
1277	Y	0.108	0.022	0.219992	0.043913	0.124799	0.0531	0.0075	0.092884		1277	R	0.033	0.014	0.101531	0.066208	0.004591	0.0089	0.0035	0.0331043
1278	R	0.096	0.018	0.214312	0.046284	0.207807	0.0463	0.0075	0.103034		1278	F	0.036	0.016	0.096738	0.066749	0.016608	0.0138	0.0028	0.0355279
1279	R	0.09	0.018	0.200204	0.051285	0.197029	0.0473	0.0157	0.100253		1279	F	0.049	0.02	0.091486	0.068573	0.028209	0.0119	0.0028	0.0388526
1280	S	0.081	0.014	0.186358	0.059002	0.203273	0.0294	0.0079	0.0944888		1280	L	0.056	0.02	0.11205	0.070185	0.04683	0.0123	0.0029	0.0457521
1281	M	0.067	0.011	0.180868	0.068399	0.236322	0.0281	0.0037	0.0973982		1281	L	0.083	0.035	0.124113	0.070693	0.063683	0.0205	0.0015	0.056927
1282	V	0.058	0.011	0.15758	0.078399	0.279326	0.0341	0.0042	0.101934		1282	E	0.089	0.035	0.128311	0.069741	0.067239	0.0356	0.0034	0.0611844
1283	L	0.056	0.012	0.14805	0.087274	0.260794	0.0327	0.0044	0.098203		1283	N	0.099	0.035	0.136589	0.068409	0.06855	0.0275	0.0033	0.0626211
1284	K	0.059	0.016	0.135807	0.094846	0.247275	0.0188	0.0031	0.093138		1284	V	0.096	0.03	0.154156	0.066178	0.06779	0.0334	0.0067	0.0648891
1285	L	0.059	0.019	0.120811	0.101332	0.238983	0.0372	0.0084	0.0942877		1285	R	0.096	0.026	0.156671	0.063514	0.067774	0.0372	0.0081	0.065037
1286	T	0.049	0.012	0.100606	0.107735	0.231753	0.0313	0.0082	0.088099		1286	N	0.106	0.023	0.169133	0.060463	0.067177	0.0364	0.0042	0.0666247
1287	L	0.042	0.009	0.086276	0.113887	0.134513	0.0334	0.0082	0.0697127		1287	F	0.131	0.024	0.193763	0.057791	0.05923	0.0194	0.001	0.0694549
1288	R	0.045	0.014	0.067716	0.119529	0.125672	0.0294	0.0082	0.0659195		1288	V	0.121	0.012	0.22224	0.05458	0.050347	0.0198	0.001	0.0687096
1289	C	0.041	0.013	0.055691	0.124536	0.116078	0.0281	0.0083	0.0622842		1289	S	0.116	0.009	0.230379	0.051923	0.033068	0.0235	0.0013	0.0664529
1290	L	0.042	0.013	0.048308	0.130136	0.078616	0.0194	0.0035	0.05366		1290	F	0.123	0.011	0.244856	0.051136	0.017346	0.0473	0.0055	0.0714483
1291	V	0.044	0.014	0.051396	0.136246	0.030468	0.0133	0.0035	0.046485		1291	K	0.102	0.016	0.24548	0.052935	0.058361	0.0424	0.0055	0.074668
1292	R	0.053	0.022	0.05548	0.142921	0.015363	0.0165	0.0029	0.047694		1292	R	0.098	0.023	0.232259	0.056711	0.058542	0.0424	0.0109	0.0745446
1293	M	0.055	0.02	0.057427	0.148354	0.00083	0.0194	0.0028	0.0473018		1293	S	0.09	0.022	0.209929	0.062573	0.060501	0.0269	0.0059	0.0682576
1294	G	0.053	0.017	0.057007	0.152791	0.000732	0.0306	0.0067	0.0501383		1294	M	0.067	0.011	0.190798	0.069848	0.064149	0.0258	0.0026	0.0615993
1295	Y	0.055	0.016	0.058895	0.156189	0.000691	0.032	0.0042	0.0511625		1295	V	0.055	0.008	0.156574	0.078205	0.068266	0.0313	0.0028	0.0571636
1296	Q	0.054	0.018	0.06353	0.159488	0.000813	0.0313	0.0084	0.0529218		1296	L	0.049	0.007	0.140257	0.086233	0.066648	0.03	0.0029	0.0545769
1297	C	0.053	0.019	0.073889	0.161639	0.001178	0.03	0.0083	0.0546677		1297	K	0.05	0.009	0.125912	0.093466	0.075652	0.0171	0.0021	0.0533186
1298	T	0.054	0.02	0.084061	0.163189	0.001761	0.0334	0.0086	0.0575018		1298	L	0.049	0.008	0.112418	0.099959	0.073902	0.0334	0.0067	0.0547684
1299	F	0.056	0.015	0.096666	0.164243	0.002328	0.0263	0.0084	0.0589895		1299	T	0.04	0.007	0.095959	0.106374	0.072044	0.0281	0.0066	0.0508681
1300	G	0.054	0.013	0.105172	0.166272	0.003547	0.0518	0.0097	0.0650818		1300	L	0.035	0.008	0.084659	0.112564	0.027289	0.03	0.0066	0.0434446
1301	V	0.059	0.014	0.11798	0.168294	0.007173	0.0888	0.015	0.0760412		1301	R	0.033	0.008	0.06726	0.118276	0.02528	0.03	0.0079	0.041388
1302	L	0.071	0.011	0.129577	0.170634	0.009772	0.1323	0.0279	0.0901972		1302	C	0.031	0.009	0.055699	0.1233	0.023233	0.03	0.0079	0.0400189
1303	Q	0.085	0.019	0.15742	0.17277	0.011228	0.1323	0.0274	0.0976863		1303	L	0.033	0.01	0.04785	0.12892	0.019404	0.0205	0.0033	0.0375677
1304	A	0.121	0.041	0.179831	0.176098	0.01455	0.1643	0.0376	0.115563		1304	V	0.034	0.012	0.050916	0.135029	0.014965	0.0141	0.0033	0.0377586
1305	G	0.14	0.049	0.221021	0.180142	0.016485	0.1399	0.0387	0.122708		1305	R	0.038	0.016	0.055009	0.14173	0.012552	0.0174	0.0027	0.0404844
1306	Q	0.14	0.053	0.254952	0.184503	0.047126	0.1424	0.0723	0.140214		1306	M	0.04	0.017	0.057056	0.147137	0.00083	0.0205	0.0026	0.0407319
1307	Y	0.139	0.054	0.297637	0.188878	0.072936	0.0851	0.0587	0.140375		1307	G	0.041	0.016	0.056664	0.151449	0.000732	0.032	0.0061	0.0434207
1308	G	0.121	0.05	0.314194	0.192819	0.111285	0.0948	0.066	0.150016		1308	Y	0.042	0.015	0.058647	0.154612	0.000691	0.0334	0.0038	0.0440214
1309	V	0.111	0.047	0.320374	0.195678	0.199459	0.0734	0.0405	0.156735		1309	Q	0.044	0.017	0.063314	0.157558	0.000813	0.032	0.0082	0.0461264
1310	A	0.086	0.036	0.302581	0.194742	0.286677	0.1184	0.0514	0.1733		1310	C	0.046	0.019	0.073511	0.15933	0.001178	0.0306	0.0081	0.0482456
1311	Q	0.075	0.032	0.279477	0.19027	0.349658	0.0967	0.0425	0.172268		1311	T	0.046	0.018	0.083562	0.16045	0.001761	0.0341	0.0084	0.0503247
1312	T	0.069	0.025	0.245117	0.184532	0.4143	0.1583	0.0542	0.187575		1312	F	0.047	0.011	0.096163	0.161007	0.002328	0.0269	0.0082	0.0503711
1313	R	0.065	0.024	0.214881	0.179193	0.459429	0.2258	0.0744	0.203117		1313	G	0.05	0.012	0.104847	0.162355	0.003547	0.0531	0.0094	0.0564641
1314	R	0.059	0.021	0.196247	0.175345	0.526405	0.2292	0.0965	0.213783		1314	V	0.058	0.013	0.117547	0.163646	0.007173	0.0888	0.0141	0.066038
1315	R	0.049	0.01	0.18772	0.172464	0.542644	0.2645	0.124	0.223388		1315	L	0.071	0.011	0.128964	0.16533	0.009772	0.1323	0.0274	0.0779666
1316	A	0.046	0.008	0.181137	0.171288	0.528059	0.1852	0.1349	0.207764		1316	Q	0.086	0.021	0.156694	0.167094	0.011228	0.1323	0.0268	0.0858737
1317	I	0.05	0.009	0.180258	0.171112	0.50632	0.2002	0.1416	0.208248		1317	A	0.123	0.044	0.178988	0.170282	0.01455	0.1611	0.035	0.103846
1318	I	0.054	0.012	0.176848	0.170542	0.468225	0.2034	0.1532	0.204369		1318	G	0.141	0.05	0.220304	0.174297	0.016485	0.1399	0.0376	0.111369
1319	L	0.062	0.016	0.188349	0.169284	0.436018	0.1137	0.1766	0.190992		1319	Q	0.141	0.054	0.254237	0.178679	0.047126	0.1424	0.0723	0.127106
1320	A	0.083	0.023	0.203254	0.167879	0.436155	0.1823	0.1766	0.208198		1320	Y	0.139	0.054	0.296672	0.183122	0.072936	0.0851	0.0567	0.12679
1321	A	0.108	0.028	0.217195	0.166532	0.421449	0.2193	0.1322	0.210779		1321	G	0.12	0.048	0.315069	0.187187	0.111285	0.0909	0.0643	0.13382
1322	A	0.119	0.025	0.242197	0.165324	0.394139	0.2328	0.1495	0.21716		1322	V	0.111	0.046	0.319771	0.190285	0.199459	0.0719	0.0405	0.139845
1323	P	0.126	0.027	0.292678	0.163586	0.337119	0.1528	0.1532	0.204231		1323	A	0.086	0.035	0.30203	0.190102	0.286677	0.1137	0.0502	0.151958
1324	G	0.147	0.035	0.351587	0.162539	0.306798	0.1501	0.1732	0.215204		1324	Q	0.074	0.031	0.279048	0.186892	0.349658	0.0929	0.0414	0.1507
1325	E	0.153	0.044	0.391617	0.162882	0.327663	0.1007	0.106	0.206977		1325	T	0.067	0.024	0.244873	0.182614	0.4143	0.1528	0.0554	0.162998
1326	K	0.172	0.051	0.435399	0.165278	0.368399	0.0483	0.106	0.215896		1326	R	0.064	0.022	0.214716	0.178398	0.459429	0.2164	0.0744	0.17562
1327	L	0.204	0.079	0.46853	0.168927	0.374999	0.0483	0.0832	0.224659		1327	R	0.057	0.018	0.196247	0.17512	0.526405	0.2193	0.0965	0.184082
1328	P	0.187	0.087	0.446637	0.173388	0.353843	0.0948	0.0744	0.221678		1328	R	0.048	0.009	0.18772	0.172464	0.542644	0.2541	0.124	0.191133
1329	L	0.2	0.098	0.394375	0.177721	0.326896	0.1501	0.0991	0.224699		1329	A	0.046	0.009	0.181137	0.171288	0.528059	0.1731	0.1349	0.177641
1330	F	0.156	0.07	0.367556	0.181905	0.296283	0.1914	0.1766	0.228291		1330	I	0.05	0.008	0.180258	0.171112	0.50632	0.1914	0.1416	0.178384
1331	P	0.095	0.022	0.321331	0.184921	0.298953	0.1449	0.208	0.208851		1331	I	0.054	0.012	0.176848	0.170542	0.468225	0.1942	0.1532	0.175574
1332	E	0.08	0.015	0.283746	0.187234	0.287537	0.1823	0.208	0.204803		1332	L	0.062	0.017	0.188349	0.169284	0.436018	0.107	0.1766	0.165179
1333	P	0.065	0.016	0.254846	0.18841	0.27157	0.1399	0.1844	0.184021		1333	A	0.082	0.022	0.203254	0.167879	0.436155	0.1731	0.1766	0.180141
1334	L	0.058	0.017	0.227839	0.188921	0.24002	0.1206	0.1766	0.168663		1334	A	0.108	0.028	0.217195	0.166532	0.421449	0.2094	0.1322	0.183254
1335	H	0.054	0.013	0.188018	0.188725	0.185909	0.0817	0.1178	0.136025		1335	A	0.12	0.025	0.242197	0.165324	0.394139	0.2258	0.1495	0.188851
1336	V	0.057	0.014	0.177898	0.187933	0.138377	0.0506	0.106	0.119635		1336	P	0.127	0.028	0.292678	0.163586	0.337119	0.1449	0.1532	0.178069
1337	F	0.059	0.015	0.169145	0.186936	0.125145	0.0327	0.066	0.106488		1337	G	0.149	0.038	0.351587	0.162539	0.306798	0.1424	0.1732	0.189075
1338	A	0.051	0.012	0.170263	0.184793	0.099601	0.0592	0.0744	0.106543		1338	E	0.155	0.046	0.391617	0.162882	0.327663	0.0967	0.106	0.183695
1339	P	0.056	0.016	0.169541	0.182929	0.078833	0.0543	0.0395	0.0968505		1339	K	0.175	0.052	0.435399	0.165278	0.368399	0.0454	0.106	0.192497
1340	R	0.06	0.02	0.171547	0.181218	0.055081	0.0909	0.0677	0.104408		1340	L	0.207	0.081	0.46853	0.168927	0.374999	0.0454	0.0832	0.204151
1341	A	0.06	0.019	0.163263	0.180694	0.054606	0.1702	0.1322	0.126827		1341	P	0.19	0.088	0.446637	0.173388	0.353843	0.0909	0.0744	0.202453
1342	C	0.06	0.016	0.154893	0.182076	0.053873	0.0799	0.1117	0.107074		1342	L	0.204	0.1	0.394375	0.177721	0.326896	0.1476	0.0991	0.207099
1343	Q	0.058	0.015	0.162009	0.185502	0.052934	0.0506	0.106	0.102507		1343	F	0.16	0.072	0.367556	0.181905	0.296283	0.1881	0.1766	0.206063
1344	L	0.065	0.018	0.158652	0.189698	0.049837	0.0424	0.0478	0.0922312		1344	P	0.097	0.023	0.321331	0.184921	0.298953	0.1424	0.208	0.182229
1345	S	0.063	0.018	0.159865	0.192844	0.044349	0.078	0.0554	0.0989097		1345	E	0.081	0.016	0.283746	0.187234	0.287537	0.1759	0.208	0.17706
1346	V	0.067	0.016	0.176508	0.195069	0.022116	0.0454	0.0542	0.0933822		1346	P	0.065	0.016	0.254846	0.18841	0.27157	0.1349	0.1844	0.159304
1347	V	0.077	0.019	0.209986	0.197857	0.009174	0.0734	0.0909	0.10972		1347	L	0.058	0.017	0.227839	0.188921	0.24002	0.1162	0.1766	0.146369
1348	V	0.081	0.019	0.243863	0.200073	0.009486	0.1449	0.1041	0.13057		1348	H	0.053	0.013	0.188018	0.188725	0.185909	0.078	0.1178	0.117779
1349	D	0.092	0.019	0.27718	0.203258	0.011152	0.1092	0.1205	0.135548		1349	V	0.057	0.014	0.177898	0.187933	0.138377	0.0483	0.106	0.104215
1350	D	0.095	0.023	0.320727	0.206366	0.01398	0.0948	0.1041	0.139162		1350	F	0.059	0.016	0.169145	0.186936	0.125145	0.0306	0.066	0.0932609
1351	K	0.098	0.022	0.32467	0.211692	0.014767	0.0909	0.0621	0.133688		1351	A	0.051	0.013	0.170263	0.184793	0.099601	0.0568	0.0744	0.0928367
1352	K	0.104	0.026	0.326069	0.218479	0.02081	0.1115	0.0813	0.143693		1352	P	0.056	0.016	0.169541	0.182929	0.078833	0.0506	0.0395	0.0847719
1353	F	0.128	0.039	0.337491	0.227192	0.027499	0.2002	0.1205	0.17348		1353	R	0.061	0.02	0.171547	0.181218	0.055081	0.087	0.0677	0.0919351
1354	V	0.122	0.036	0.350036	0.237086	0.02935	0.107	0.1088	0.159045		1354	A	0.062	0.02	0.163263	0.180694	0.054606	0.1643	0.1322	0.111009
1355	S	0.117	0.028	0.340377	0.244651	0.03528	0.1702	0.1958	0.183885		1355	C	0.062	0.018	0.154893	0.182076	0.053873	0.0765	0.1117	0.0941489
1356	N	0.156	0.035	0.353281	0.249234	0.035922	0.1791	0.1292	0.18379		1356	Q	0.061	0.015	0.162009	0.185502	0.052934	0.0473	0.106	0.0899636
1357	I	0.167	0.051	0.364132	0.250117	0.039377	0.1643	0.1878	0.195454		1357	L	0.067	0.018	0.158652	0.190113	0.049837	0.0405	0.0478	0.0817003
1358	T	0.167	0.059	0.365242	0.25194	0.044384	0.2292	0.2483	0.217678		1358	S	0.065	0.019	0.160111	0.194183	0.044349	0.0749	0.0554	0.0875633
1359	R	0.19	0.058	0.370153	0.257148	0.049378	0.2328	0.2483	0.22463		1359	V	0.069	0.018	0.177138	0.198191	0.022116	0.0433	0.0542	0.083135
1360	L	0.206	0.054	0.396214	0.265464	0.063148	0.2258	0.2385	0.232521		1360	V	0.078	0.021	0.210981	0.203551	0.009174	0.0704	0.0909	0.0977151
1361	S	0.203	0.062	0.408302	0.275431	0.078046	0.2258	0.1766	0.227863		1361	V	0.081	0.02	0.246108	0.209315	0.009486	0.1399	0.1041	0.115701
1362	S	0.201	0.068	0.414563	0.284663	0.09041	0.2328	0.1805	0.233989		1362	D	0.091	0.022	0.281694	0.21694	0.011152	0.1048	0.124	0.121655
1363	G	0.195	0.076	0.421537	0.292425	0.101295	0.1942	0.1958	0.233376		1363	D	0.095	0.027	0.324385	0.224193	0.01398	0.0888	0.106	0.125623
1364	P	0.188	0.076	0.417266	0.298755	0.116125	0.3019	0.2913	0.268891		1364	K	0.098	0.026	0.327726	0.231639	0.014767	0.087	0.066	0.12159
1365	F	0.183	0.068	0.388728	0.305167	0.136863	0.3774	0.3359	0.287843		1365	K	0.104	0.03	0.3287	0.238128	0.02081	0.107	0.0832	0.130263
1366	R	0.172	0.042	0.396791	0.311962	0.1594	0.2988	0.3311	0.278342		1366	F	0.125	0.043	0.338753	0.244711	0.027499	0.1942	0.124	0.156738
1367	T	0.198	0.049	0.40987	0.317625	0.183839	0.3149	0.3399	0.294022		1367	V	0.119	0.04	0.349583	0.25214	0.02935	0.1048	0.1117	0.143796
1368	I	0.213	0.055	0.383963	0.321573	0.204121	0.4119	0.3491	0.313943		1368	S	0.115	0.032	0.340529	0.257401	0.03528	0.1702	0.1998	0.164316
1369	T	0.2	0.043	0.378912	0.324454	0.216017	0.3182	0.3847	0.303714		1369	N	0.156	0.035	0.351841	0.259877	0.035922	0.1791	0.124	0.163106
1370	V	0.219	0.051	0.389916	0.328374	0.220643	0.3249	0.3992	0.313672		1370	I	0.17	0.051	0.362978	0.258579	0.039377	0.1643	0.1766	0.174691
1371	R	0.23	0.058	0.390562	0.332025	0.224548	0.422	0.4078	0.334489		1371	T	0.165	0.055	0.361795	0.257474	0.044384	0.2328	0.2385	0.193565
1372	D	0.273	0.071	0.404043	0.334866	0.266182	0.422	0.4245	0.354099		1372	R	0.19	0.054	0.366211	0.259195	0.049378	0.2399	0.2292	0.198269
1373	T	0.303	0.064	0.424674	0.335469	0.334697	0.3983	0.4245	0.370107		1373	L	0.211	0.052	0.391073	0.264032	0.063148	0.2328	0.2209	0.204993
1374	M	0.292	0.076	0.448082	0.335775	0.405115	0.3948	0.4333	0.384845		1374	S	0.207	0.062	0.402865	0.270937	0.078046	0.2328	0.1635	0.20245
1375	S	0.324	0.088	0.463136	0.338322	0.470796	0.3774	0.3762	0.391642		1375	S	0.207	0.065	0.408204	0.277414	0.09041	0.2364	0.1635	0.206847
1376	D	0.353	0.078	0.493664	0.34248	0.535424	0.4901	0.4703	0.447495		1376	G	0.202	0.069	0.414697	0.28247	0.101295	0.2064	0.1732	0.207009
1377	L	0.371	0.075	0.527895	0.346854	0.600932	0.4979	0.4703	0.469147		1377	P	0.192	0.07	0.409502	0.285652	0.116125	0.3149	0.2657	0.236268
1378	P	0.319	0.078	0.560907	0.350171	0.672631	0.4087	0.4781	0.464918		1378	F	0.186	0.069	0.372405	0.288876	0.136863	0.3872	0.3096	0.249992
1379	E	0.353	0.105	0.577227	0.3548	0.750262	0.5296	0.5623	0.521198		1379	R	0.161	0.048	0.382744	0.292345	0.160604	0.3149	0.3053	0.237842
1380	I	0.394	0.114	0.600924	0.358313	0.824308	0.4292	0.4967	0.517241		1380	T	0.171	0.052	0.390755	0.295049	0.176262	0.3286	0.3096	0.246181
1381	Q	0.326	0.099	0.613182	0.360072	0.865542	0.5098	0.5802	0.542466		1381	I	0.179	0.056	0.366328	0.296337	0.189525	0.4256	0.3184	0.261599
1382	N	0.433	0.109	0.612662	0.357583	0.870588	0.5055	0.5126	0.548656		1382	T	0.176	0.048	0.360482	0.297085	0.195336	0.3599	0.3491	0.255129
1383	G	0.468	0.103	0.606868	0.352314	0.878978	0.5098	0.5008	0.552793		1383	V	0.214	0.067	0.372788	0.298345	0.194418	0.3599	0.363	0.267064
1384	A	0.463	0.11	0.590557	0.34422	0.881734	0.5342	0.5043	0.553002		1384	R	0.233	0.068	0.375461	0.299506	0.193991	0.4541	0.3762	0.285751
1385	S	0.454	0.123	0.575044	0.33465	0.843681	0.4864	0.5374	0.538529		1385	D	0.284	0.081	0.388679	0.299981	0.212744	0.4582	0.3717	0.299472
1386	N	0.407	0.13	0.600927	0.327954	0.767979	0.4864	0.5711	0.526893		1386	T	0.296	0.072	0.4164	0.299201	0.241644	0.433	0.3762	0.304921
1387	S	0.416	0.128	0.62186	0.324345	0.707315	0.3807	0.4967	0.491153		1387	M	0.285	0.082	0.449242	0.298119	0.293682	0.4292	0.3847	0.31742
1388	E	0.37	0.115	0.612389	0.322311	0.641633	0.3631	0.5667	0.479356		1388	S	0.304	0.083	0.465558	0.298075	0.339779	0.374	0.3263	0.312959
1389	I	0.32	0.109	0.590329	0.316769	0.571406	0.346	0.442	0.431084		1389	D	0.346	0.097	0.503754	0.29819	0.394601	0.4087	0.4245	0.353249
1390	P	0.257	0.091	0.569358	0.306011	0.492397	0.3356	0.3578	0.386361		1390	L	0.376	0.116	0.524394	0.29711	0.446708	0.4186	0.4078	0.369516
1391	Y	0.274	0.097	0.512466	0.292445	0.418749	0.433	0.442	0.395443		1391	P	0.324	0.123	0.53586	0.294175	0.512261	0.3321	0.3456	0.352428
1392	N	0.223	0.074	0.481662	0.277892	0.340997	0.346	0.4203	0.348308		1392	E	0.295	0.099	0.519674	0.291349	0.584911	0.4149	0.4379	0.377533
1393	G	0.19	0.065	0.436296	0.26606	0.263769	0.3392	0.4379	0.322204		1393	V	0.263	0.09	0.51553	0.286504	0.657341	0.3215	0.363	0.356696
1394	E	0.165	0.062	0.387878	0.257664	0.214893	0.3392	0.3535	0.286356		1394	R	0.208	0.074	0.498721	0.280603	0.714981	0.3983	0.4282	0.371829
1395	P	0.137	0.053	0.345105	0.252533	0.198875	0.3667	0.3806	0.280136		1395	N	0.227	0.081	0.463626	0.273274	0.756319	0.391	0.3535	0.363674
1396	L	0.162	0.083	0.313374	0.248811	0.167412	0.3704	0.3806	0.273766		1396	G	0.226	0.06	0.449829	0.266035	0.779145	0.3948	0.3456	0.360201
1397	S	0.139	0.069	0.289065	0.244355	0.13173	0.2752	0.3806	0.243325		1397	A	0.223	0.063	0.428709	0.258243	0.797522	0.4186	0.3535	0.363225
1398	W	0.142	0.067	0.294256	0.240829	0.105542	0.2884	0.3762	0.241204		1398	S	0.224	0.075	0.413183	0.249608	0.784059	0.4619	0.3847	0.37035
1399	F	0.146	0.074	0.319344	0.238356	0.089066	0.3019	0.2786	0.228878		1399	A	0.193	0.067	0.417018	0.242994	0.730813	0.4619	0.4245	0.362461
1400	Q	0.148	0.072	0.332229	0.237462	0.079234	0.3087	0.3717	0.246221		1400	L	0.233	0.094	0.435462	0.238724	0.666279	0.3631	0.4245	0.350724
1401	R	0.146	0.066	0.352192	0.235805	0.059262	0.2094	0.363	0.22761		1401	E	0.238	0.112	0.449526	0.236139	0.600164	0.3426	0.5008	0.354176
1402	Q	0.152	0.069	0.356261	0.233997	0.042767	0.2988	0.363	0.241138		1402	I	0.237	0.108	0.448339	0.231653	0.526954	0.3249	0.3806	0.322492
1403	L	0.152	0.08	0.337826	0.232606	0.034544	0.2988	0.2865	0.223713		1403	S	0.258	0.126	0.453042	0.22328	0.449657	0.3182	0.2913	0.302783
1404	R	0.124	0.058	0.344937	0.232797	0.034583	0.2951	0.282	0.218903		1404	Y	0.279	0.132	0.425114	0.212225	0.374349	0.391	0.363	0.310955
1405	G	0.114	0.05	0.354846	0.232184	0.042773	0.2064	0.2865	0.206117		1405	N	0.259	0.135	0.424049	0.20014	0.29291	0.3149	0.3578	0.2834
1406	S	0.103	0.04	0.365488	0.228574	0.066498	0.1115	0.2385	0.185593		1406	G	0.239	0.115	0.423428	0.190531	0.216494	0.3053	0.3668	0.265222
1407	H	0.093	0.03	0.362195	0.223016	0.094222	0.1671	0.2385	0.196339		1407	E	0.212	0.091	0.417954	0.184429	0.165168	0.3087	0.2786	0.236836
1408	Y	0.091	0.024	0.359487	0.217526	0.102296	0.1791	0.1732	0.187102		1408	P	0.209	0.095	0.427029	0.182064	0.148836	0.3117	0.3053	0.239847
1409	Q	0.082	0.018	0.348156	0.21131	0.096681	0.2364	0.2786	0.208858		1409	Q	0.217	0.101	0.406957	0.181114	0.138839	0.3249	0.3053	0.239301
1410	P	0.089	0.03	0.318386	0.203278	0.102838	0.3321	0.3578	0.2339		1410	S	0.173	0.069	0.382783	0.179707	0.117178	0.2645	0.2963	0.211781
1411	I	0.101	0.039	0.284763	0.194524	0.105787	0.346	0.3005	0.222096		1411	W	0.166	0.066	0.353715	0.179055	0.101745	0.3529	0.3717	0.227302
1412	L	0.099	0.051	0.265031	0.188001	0.108539	0.2715	0.3096	0.206945		1412	F	0.157	0.063	0.334926	0.179379	0.093948	0.3704	0.27	0.209808
1413	R	0.086	0.043	0.262254	0.183995	0.112109	0.2064	0.3225	0.195543		1413	Q	0.154	0.059	0.318544	0.181086	0.092698	0.374	0.3578	0.21959
1414	D	0.076	0.032	0.256118	0.181434	0.108113	0.2575	0.3096	0.198128		1414	R	0.15	0.048	0.322075	0.182382	0.083345	0.3053	0.3847	0.210829
1415	H	0.087	0.041	0.244859	0.179791	0.118893	0.2328	0.2483	0.185274		1415	Q	0.147	0.041	0.310203	0.183111	0.070019	0.3948	0.3806	0.218105
1416	I	0.097	0.043	0.239189	0.178468	0.11657	0.2292	0.2209	0.180221		1416	L	0.133	0.048	0.281658	0.183796	0.058429	0.391	0.3005	0.199483
1417	C	0.086	0.035	0.239682	0.176765	0.117337	0.2002	0.1878	0.167964		1417	R	0.102	0.033	0.282824	0.185022	0.057121	0.3948	0.3005	0.19361
1418	K	0.093	0.039	0.260042	0.174052	0.136731	0.1969	0.1878	0.174754		1418	G	0.095	0.036	0.290926	0.185382	0.061913	0.3087	0.3146	0.184646
1419	D	0.084	0.025	0.2744	0.17174	0.154493	0.2783	0.2333	0.199372		1419	A	0.098	0.045	0.29369	0.183543	0.086666	0.1914	0.27	0.1669
1420	M	0.086	0.031	0.288222	0.170131	0.152323	0.1942	0.2122	0.183846		1420	Q	0.089	0.036	0.295229	0.180634	0.11688	0.1852	0.1878	0.15582
1421	S	0.082	0.025	0.292323	0.170119	0.14948	0.1942	0.1766	0.177454		1421	Y	0.074	0.023	0.294202	0.17824	0.117579	0.1942	0.1322	0.144774
1422	P	0.066	0.016	0.278861	0.170647	0.144827	0.1942	0.1667	0.170206		1422	Q	0.06	0.015	0.278447	0.175072	0.106334	0.2541	0.2209	0.15855
1423	L	0.067	0.016	0.275967	0.171406	0.136423	0.1731	0.2657	0.181599		1423	P	0.058	0.017	0.243963	0.170186	0.10706	0.346	0.3096	0.17883
1424	V	0.06	0.014	0.264164	0.170962	0.118005	0.1914	0.1805	0.164172		1424	I	0.067	0.028	0.213144	0.164794	0.1072	0.3149	0.2602	0.165034
1425	A	0.057	0.017	0.242158	0.168694	0.095721	0.1852	0.1018	0.141762		1425	L	0.069	0.032	0.196905	0.161361	0.108455	0.2399	0.2748	0.154632
1426	A	0.057	0.019	0.235492	0.165145	0.087278	0.1823	0.1292	0.142736		1426	R	0.068	0.035	0.201054	0.159928	0.111739	0.1823	0.2333	0.141617
1427	R	0.059	0.022	0.231671	0.160487	0.078015	0.2645	0.1878	0.163579		1427	D	0.061	0.026	0.200036	0.159893	0.100855	0.2292	0.2333	0.144326
1428	M	0.074	0.031	0.201471	0.155569	0.063224	0.2645	0.2558	0.169094		1428	H	0.064	0.029	0.195591	0.160705	0.097941	0.2034	0.1766	0.132462
1429	R	0.072	0.028	0.197569	0.150441	0.073207	0.268	0.2483	0.168253		1429	I	0.067	0.024	0.199655	0.161952	0.083349	0.2034	0.1532	0.127508
1430	H	0.072	0.025	0.195588	0.145613	0.087618	0.2645	0.1456	0.15182		1430	C	0.076	0.025	0.202467	0.163582	0.082538	0.1969	0.1566	0.129012
1431	I	0.081	0.024	0.192698	0.14127	0.100555	0.2224	0.1805	0.15307		1431	K	0.092	0.033	0.227119	0.165091	0.096007	0.1852	0.1416	0.134288
1432	P	0.071	0.022	0.210675	0.136396	0.112922	0.2541	0.1805	0.160932		1432	D	0.095	0.03	0.238414	0.167262	0.108258	0.268	0.1878	0.156391
1433	L	0.086	0.022	0.228766	0.131138	0.10726	0.2399	0.0965	0.148261		1433	M	0.098	0.027	0.252555	0.169943	0.108311	0.1852	0.1766	0.145373
1434	F	0.087	0.018	0.254294	0.12512	0.115277	0.2399	0.1766	0.166365		1434	S	0.098	0.028	0.254418	0.174389	0.10851	0.1852	0.1456	0.142017
1435	P	0.08	0.018	0.289276	0.117846	0.119296	0.3087	0.2385	0.19227		1435	A	0.098	0.029	0.250364	0.180445	0.108733	0.1852	0.1416	0.141906
1436	G	0.096	0.023	0.289501	0.109422	0.103495	0.2817	0.1805	0.17677		1436	L	0.097	0.026	0.246157	0.187862	0.12224	0.2292	0.2333	0.163108
1437	S	0.102	0.027	0.289747	0.101004	0.100394	0.3087	0.2255	0.187891		1437	V	0.096	0.025	0.242687	0.194355	0.160352	0.2503	0.1602	0.161271
1438	D	0.098	0.025	0.278033	0.093833	0.099901	0.2399	0.1698	0.163244		1438	A	0.096	0.026	0.240447	0.199014	0.160139	0.2436	0.1266	0.155971
1439	W	0.102	0.026	0.25931	0.087482	0.092435	0.2783	0.1998	0.169888		1439	A	0.098	0.03	0.249742	0.201768	0.19317	0.2399	0.1532	0.16654
1440	R	0.077	0.018	0.241945	0.082166	0.086157	0.2849	0.138	0.151695		1440	R	0.101	0.035	0.25657	0.203459	0.217732	0.3215	0.2167	0.193137
[truncated: 192 more rows]
